# Supplementary material for: Plasma lipids, alcohol intake frequency and risk of Osteoarthritis: a Mendelian randomization study
Source: BMC Public Health. 2023 Jul 11;23:1327. doi: 10.1186/s12889-023-16250-1 (PMC10337179; doi:10.1186/s12889-023-16250-1)
Supplement: Supplementary file 1 — Supplementary Material 1 [file 12889_2023_16250_MOESM1_ESM.zip]

Archive with 9 entries (7 files):
- Supplementary materials WW/Supplementary materials/
- Supplementary materials WW/Supplementary materials/Basic information on instrumental variables/
- Supplementary materials WW/Supplementary materials/Basic information on instrumental variables/alin-dat.xls
- Supplementary materials WW/Supplementary materials/Basic information on instrumental variables/hdl-dat.xls
- Supplementary materials WW/Supplementary materials/Basic information on instrumental variables/ldl-dat.xls
- Supplementary materials WW/Supplementary materials/Basic information on instrumental variables/tc-dat.xls
- Supplementary materials WW/Supplementary materials/Basic information on instrumental variables/tg-dat.xls
- Supplementary materials WW/Supplementary materials/MR results visualization chats.pdf
- Supplementary materials WW/Supplementary materials/STROBE-MR checklist.xls
