# Supplementary material for: Plasma lipids, alcohol intake frequency and risk of Osteoarthritis: a Mendelian randomization study
Source: BMC Public Health. 2023 Jul 11;23:1327. doi: 10.1186/s12889-023-16250-1 (PMC10337179; doi:10.1186/s12889-023-16250-1)
Supplement: Supplementary file 1 — Supplementary Material 1 [file 12889_2023_16250_MOESM1_ESM.zip › Supplementary materials WW/Supplementary materials/Basic information on instrumental variables/alin-dat.xls]

## Sheet: Sheet1
Supplementary table 5 Basic information on the instrumental variables contained in the "Alcohol intake frequency"
	SNP	effect_allele.exposure	other_allele.exposure	effect_allele.outcome	other_allele.outcome	beta.exposure	beta.outcome	eaf.exposure	eaf.outcome	remove	palindromic	ambiguous	id.outcome	chr	pos	se.outcome	samplesize.outcome	pval.outcome	outcome	originalname.outcome	outcome.deprecated	mr_keep.outcome	data_source.outcome	proxy.outcome	target_snp.outcome	proxy_snp.outcome	target_a1.outcome	target_a2.outcome	proxy_a1.outcome	proxy_a2.outcome	pval.exposure	se.exposure	exposure	mr_keep.exposure	pval_origin.exposure	id.exposure	data_source.exposure	action	mr_keep
1	rs10134246	A	G	A	G	0.0115497	-0.0295588	0.909375	#N/A	FALSE	FALSE	FALSE	ieu-a-1170	14	80357074	0.0370362	14507	0.43154	Knee and hip osteoarthritis || id:ieu-a-1170	Knee and hip osteoarthritis	Knee and hip osteoarthritis || ||	TRUE	igd	TRUE	rs10134246	rs8017997	G	A	T	C	7.3e-09	0.00199674	alcohol intake frequency	TRUE	reported	Ttq444	textfile	2	TRUE
2	rs10188314	T	C	T	C	-0.0197869	-0.0100503	0.470852	#N/A	FALSE	FALSE	FALSE	ieu-a-1170	2	215405343	0.0206255	14507	0.56021	Knee and hip osteoarthritis || id:ieu-a-1170	Knee and hip osteoarthritis	Knee and hip osteoarthritis || ||	TRUE	igd	TRUE	rs10188314	rs4480977	T	C	G	T	7.2e-11	0.00303605	alcohol intake frequency	TRUE	reported	Ttq444	textfile	2	TRUE
3	rs10786717	G	A	G	A	0.00770944	0	0.329048	#N/A	FALSE	FALSE	FALSE	ieu-a-1170	10	104628873	0.0228602	14507	0.91548	Knee and hip osteoarthritis || id:ieu-a-1170	Knee and hip osteoarthritis	Knee and hip osteoarthritis || ||	TRUE	igd	TRUE	rs10786717	rs7085104	G	A	G	A	1.9e-10	0.00121047	alcohol intake frequency	TRUE	reported	Ttq444	textfile	2	TRUE
4	rs10792669	G	A	G	A	0.0174322	0.0100503	0.505254	#N/A	FALSE	FALSE	FALSE	ieu-a-1170	11	82746231	0.0206255	14507	0.592899	Knee and hip osteoarthritis || id:ieu-a-1170	Knee and hip osteoarthritis	Knee and hip osteoarthritis || ||	TRUE	igd	TRUE	rs10792669	rs948182	G	A	T	C	9.9e-09	0.00304065	alcohol intake frequency	TRUE	reported	Ttq444	textfile	2	TRUE
5	rs10891481	G	A	G	A	0.00845303	0.0295588	0.383657	#N/A	FALSE	FALSE	FALSE	ieu-a-1170	11	112872305	0.0224136	14507	0.22855	Knee and hip osteoarthritis || id:ieu-a-1170	Knee and hip osteoarthritis	Knee and hip osteoarthritis || ||	TRUE	igd	TRUE	rs10891481	rs723599	G	A	G	A	5.9e-13	0.00117365	alcohol intake frequency	TRUE	reported	Ttq444	textfile	2	TRUE
6	rs11039429	T	C	T	C	-0.0235595	-0.0100503	0.454624	#N/A	FALSE	FALSE	FALSE	ieu-a-1170	11	47871017	0.0206255	14507	0.67776	Knee and hip osteoarthritis || id:ieu-a-1170	Knee and hip osteoarthritis	Knee and hip osteoarthritis || ||	TRUE	igd	TRUE	rs11039429	rs7950674	T	C	C	T	8.7e-15	0.00303737	alcohol intake frequency	TRUE	reported	Ttq444	textfile	2	TRUE
7	rs11096777	C	T	C	T	0.00945455	0	0.18038	#N/A	FALSE	FALSE	FALSE	ieu-a-1170	4	35571608	0.0279495	14507	0.95303	Knee and hip osteoarthritis || id:ieu-a-1170	Knee and hip osteoarthritis	Knee and hip osteoarthritis || ||	TRUE	igd	TRUE	rs11096777	rs1425461	C	T	G	T	1.7e-10	0.00148135	alcohol intake frequency	TRUE	reported	Ttq444	textfile	2	TRUE
8	rs11223617	A	G	A	G	0.0250908	-0.0202027	0.206155	#N/A	FALSE	FALSE	FALSE	ieu-a-1170	11	133783232	0.0257898	14507	0.55254	Knee and hip osteoarthritis || id:ieu-a-1170	Knee and hip osteoarthritis	Knee and hip osteoarthritis || ||	TRUE	igd	TRUE	rs11223617	rs748919	A	G	C	T	2.3e-11	0.00375381	alcohol intake frequency	TRUE	reported	Ttq444	textfile	2	TRUE
9	rs11568318	A	C	A	C	0.0256951	-0.0725707	0.066246	#N/A	FALSE	FALSE	FALSE	ieu-a-1170	2	234665498	0.0410136	14507	0.090849	Knee and hip osteoarthritis || id:ieu-a-1170	Knee and hip osteoarthritis	Knee and hip osteoarthritis || ||	TRUE	igd	#N/A	#N/A	#N/A	#N/A	#N/A	#N/A	#N/A	7.8e-10	0.00417849	alcohol intake frequency	TRUE	reported	Ttq444	textfile	2	TRUE
10	rs11596214	A	G	A	G	-0.00641136	0	0.406984	#N/A	FALSE	FALSE	FALSE	ieu-a-1170	10	106454672	0.0204191	14507	0.9757	Knee and hip osteoarthritis || id:ieu-a-1170	Knee and hip osteoarthritis	Knee and hip osteoarthritis || ||	TRUE	igd	TRUE	rs11596214	rs11599236	A	G	C	T	4.1e-08	0.00116851	alcohol intake frequency	TRUE	reported	Ttq444	textfile	2	TRUE
11	rs11750777	A	G	A	G	-0.020493	-0.0304592	0.209454	#N/A	FALSE	FALSE	FALSE	ieu-a-1170	5	166830787	0.0288113	14507	0.31544	Knee and hip osteoarthritis || id:ieu-a-1170	Knee and hip osteoarthritis	Knee and hip osteoarthritis || ||	TRUE	igd	#N/A	#N/A	#N/A	#N/A	#N/A	#N/A	#N/A	3.8e-08	0.00372613	alcohol intake frequency	TRUE	reported	Ttq444	textfile	2	TRUE
12	rs11787216	T	C	T	C	0.0244162	0.0202027	0.369127	#N/A	FALSE	FALSE	FALSE	ieu-a-1170	8	142633630	0.0208362	14507	0.37142	Knee and hip osteoarthritis || id:ieu-a-1170	Knee and hip osteoarthritis	Knee and hip osteoarthritis || ||	TRUE	igd	TRUE	rs11787216	rs12549680	T	C	T	C	2.4e-14	0.00320078	alcohol intake frequency	TRUE	reported	Ttq444	textfile	2	TRUE
13	rs1183851	C	T	C	T	0.024377	-0.0304592	0.395544	#N/A	FALSE	FALSE	FALSE	ieu-a-1170	1	63083289	0.0235646	14507	0.23926	Knee and hip osteoarthritis || id:ieu-a-1170	Knee and hip osteoarthritis	Knee and hip osteoarthritis || ||	TRUE	igd	TRUE	rs1183851	rs2031373	C	T	C	A	4.5e-30	0.00213943	alcohol intake frequency	TRUE	reported	Ttq444	textfile	2	TRUE
14	rs11940694	G	A	G	A	-0.0437138	0	0.604193	#N/A	FALSE	FALSE	FALSE	ieu-a-1170	4	39414993	0.0228602	14507	0.85667	Knee and hip osteoarthritis || id:ieu-a-1170	Knee and hip osteoarthritis	Knee and hip osteoarthritis || ||	TRUE	igd	#N/A	#N/A	#N/A	#N/A	#N/A	#N/A	#N/A	1e-44	0.00311609	alcohol intake frequency	TRUE	reported	Ttq444	textfile	2	TRUE
15	rs12153855	C	T	C	T	0.0294435	0.00995033	0.10497	#N/A	FALSE	FALSE	FALSE	ieu-a-1170	6	32074804	0.0354175	14507	0.87439	Knee and hip osteoarthritis || id:ieu-a-1170	Knee and hip osteoarthritis	Knee and hip osteoarthritis || ||	TRUE	igd	#N/A	#N/A	#N/A	#N/A	#N/A	#N/A	#N/A	2.4e-09	0.00493484	alcohol intake frequency	TRUE	reported	Ttq444	textfile	2	TRUE
16	rs12312693	C	T	C	T	-0.0176811	0	0.451772	#N/A	FALSE	FALSE	FALSE	ieu-a-1170	12	57525756	0.0230903	14507	0.82369	Knee and hip osteoarthritis || id:ieu-a-1170	Knee and hip osteoarthritis	Knee and hip osteoarthritis || ||	TRUE	igd	TRUE	rs12312693	rs4759275	C	T	A	G	6.8e-09	0.00305026	alcohol intake frequency	TRUE	reported	Ttq444	textfile	2	TRUE
17	rs12469094	C	A	C	A	-0.00685575	-0.0198026	0.68186	#N/A	FALSE	FALSE	FALSE	ieu-a-1170	2	22970554	0.0224136	14507	0.32898	Knee and hip osteoarthritis || id:ieu-a-1170	Knee and hip osteoarthritis	Knee and hip osteoarthritis || ||	TRUE	igd	TRUE	rs12469094	rs10194181	A	C	T	C	2.2e-08	0.00122457	alcohol intake frequency	TRUE	reported	Ttq444	textfile	2	TRUE
18	rs12471768	C	T	C	T	0.0135999	0.0582689	0.704119	#N/A	FALSE	FALSE	FALSE	ieu-a-1170	2	64928603	0.0215708	14507	0.00782312	Knee and hip osteoarthritis || id:ieu-a-1170	Knee and hip osteoarthritis	Knee and hip osteoarthritis || ||	TRUE	igd	#N/A	#N/A	#N/A	#N/A	#N/A	#N/A	#N/A	2.5e-09	0.00228112	alcohol intake frequency	TRUE	reported	Ttq444	textfile	2	TRUE
19	rs1250258	T	C	T	C	0.0137745	0.0304592	0.736649	#N/A	FALSE	FALSE	FALSE	ieu-a-1170	2	216300185	0.0235646	14507	0.19262	Knee and hip osteoarthritis || id:ieu-a-1170	Knee and hip osteoarthritis	Knee and hip osteoarthritis || ||	TRUE	igd	#N/A	#N/A	#N/A	#N/A	#N/A	#N/A	#N/A	6e-09	0.00236771	alcohol intake frequency	TRUE	reported	Ttq444	textfile	2	TRUE
20	rs13102973	C	T	C	T	-0.0194072	-0.0202027	0.61881	#N/A	FALSE	FALSE	FALSE	ieu-a-1170	4	135901432	0.0233251	14507	0.42712	Knee and hip osteoarthritis || id:ieu-a-1170	Knee and hip osteoarthritis	Knee and hip osteoarthritis || ||	TRUE	igd	TRUE	rs13102973	rs4643872	T	C	A	G	4.9e-10	0.00311875	alcohol intake frequency	TRUE	reported	Ttq444	textfile	2	TRUE
21	rs13178443	T	C	T	C	-0.0186516	-0.0202027	0.276349	#N/A	FALSE	FALSE	FALSE	ieu-a-1170	5	145636671	0.0233251	14507	0.467019	Knee and hip osteoarthritis || id:ieu-a-1170	Knee and hip osteoarthritis	Knee and hip osteoarthritis || ||	TRUE	igd	TRUE	rs13178443	rs11953090	T	C	G	T	3.8e-08	0.00338983	alcohol intake frequency	TRUE	reported	Ttq444	textfile	2	TRUE
22	rs13390019	C	T	C	T	0.0296116	-0.040822	0.134041	#N/A	FALSE	FALSE	FALSE	ieu-a-1170	2	98014319	0.0372685	14507	0.22174	Knee and hip osteoarthritis || id:ieu-a-1170	Knee and hip osteoarthritis	Knee and hip osteoarthritis || ||	TRUE	igd	TRUE	rs13390019	rs17842456	C	T	C	T	4.3e-11	0.00449182	alcohol intake frequency	TRUE	reported	Ttq444	textfile	2	TRUE
23	rs1421085	C	T	C	T	0.0199392	0.076961	0.403447	#N/A	FALSE	FALSE	FALSE	ieu-a-1170	16	53800954	0.0236375	14507	0.000402476	Knee and hip osteoarthritis || id:ieu-a-1170	Knee and hip osteoarthritis	Knee and hip osteoarthritis || ||	TRUE	igd	#N/A	#N/A	#N/A	#N/A	#N/A	#N/A	#N/A	1e-10	0.00308481	alcohol intake frequency	TRUE	reported	Ttq444	textfile	2	TRUE
24	rs1452787	G	A	G	A	0.00705403	0.0295588	0.276265	#N/A	FALSE	FALSE	FALSE	ieu-a-1170	18	53207207	0.0247867	14507	0.24755	Knee and hip osteoarthritis || id:ieu-a-1170	Knee and hip osteoarthritis	Knee and hip osteoarthritis || ||	TRUE	igd	#N/A	#N/A	#N/A	#N/A	#N/A	#N/A	#N/A	2.8e-08	0.00127089	alcohol intake frequency	TRUE	reported	Ttq444	textfile	2	TRUE
25	rs1556562	T	G	T	G	0.0190249	-0.0392207	0.790033	#N/A	FALSE	FALSE	FALSE	ieu-a-1170	1	93034023	0.024548	14507	0.14034	Knee and hip osteoarthritis || id:ieu-a-1170	Knee and hip osteoarthritis	Knee and hip osteoarthritis || ||	TRUE	igd	#N/A	#N/A	#N/A	#N/A	#N/A	#N/A	#N/A	2.1e-14	0.00248903	alcohol intake frequency	TRUE	reported	Ttq444	textfile	2	TRUE
26	rs1666658	C	T	C	T	0.0179674	0.0198026	0.392206	#N/A	FALSE	FALSE	FALSE	ieu-a-1170	11	121803014	0.0200183	14507	0.42985	Knee and hip osteoarthritis || id:ieu-a-1170	Knee and hip osteoarthritis	Knee and hip osteoarthritis || ||	TRUE	igd	TRUE	rs1666658	rs1219443	C	T	T	C	6.7e-09	0.00309866	alcohol intake frequency	TRUE	reported	Ttq444	textfile	2	TRUE
27	rs17050272	A	G	A	G	-0.0205597	-0.0100503	0.409275	#N/A	FALSE	FALSE	FALSE	ieu-a-1170	2	121310269	0.0206255	14507	0.51452	Knee and hip osteoarthritis || id:ieu-a-1170	Knee and hip osteoarthritis	Knee and hip osteoarthritis || ||	TRUE	igd	TRUE	rs17050272	rs6706968	A	G	A	C	2.5e-22	0.00211549	alcohol intake frequency	TRUE	reported	Ttq444	textfile	2	TRUE
28	rs17690703	T	C	T	C	0.0250342	0.00995033	0.262687	#N/A	FALSE	FALSE	FALSE	ieu-a-1170	17	43925297	0.0226347	14507	0.56087	Knee and hip osteoarthritis || id:ieu-a-1170	Knee and hip osteoarthritis	Knee and hip osteoarthritis || ||	TRUE	igd	#N/A	#N/A	#N/A	#N/A	#N/A	#N/A	#N/A	2.9e-13	0.00343021	alcohol intake frequency	TRUE	reported	Ttq444	textfile	2	TRUE
29	rs186347	T	G	T	G	0.0179489	0.0512933	0.463343	#N/A	FALSE	FALSE	FALSE	ieu-a-1170	14	59074136	0.021495	14507	0.00801161	Knee and hip osteoarthritis || id:ieu-a-1170	Knee and hip osteoarthritis	Knee and hip osteoarthritis || ||	TRUE	igd	TRUE	rs186347	rs160459	G	T	A	C	4e-09	0.00305071	alcohol intake frequency	TRUE	reported	Ttq444	textfile	2	TRUE
30	rs1893659	A	C	A	C	-0.029326	-0.00995033	0.459939	#N/A	FALSE	FALSE	FALSE	ieu-a-1170	18	21103909	0.0226347	14507	0.54449	Knee and hip osteoarthritis || id:ieu-a-1170	Knee and hip osteoarthritis	Knee and hip osteoarthritis || ||	TRUE	igd	TRUE	rs1893659	rs891387	A	C	C	T	7.6e-22	0.00305313	alcohol intake frequency	TRUE	reported	Ttq444	textfile	2	TRUE
31	rs1937522	G	A	G	A	0.0168979	0.0392207	0.528054	#N/A	FALSE	FALSE	FALSE	ieu-a-1170	13	68080817	0.0196329	14507	0.0826533	Knee and hip osteoarthritis || id:ieu-a-1170	Knee and hip osteoarthritis	Knee and hip osteoarthritis || ||	TRUE	igd	#N/A	#N/A	#N/A	#N/A	#N/A	#N/A	#N/A	2.5e-08	0.00303207	alcohol intake frequency	TRUE	reported	Ttq444	textfile	2	TRUE
32	rs1991083	T	C	T	C	-0.0223925	0.00995033	0.679886	#N/A	FALSE	FALSE	FALSE	ieu-a-1170	2	23887437	0.0226347	14507	0.654669	Knee and hip osteoarthritis || id:ieu-a-1170	Knee and hip osteoarthritis	Knee and hip osteoarthritis || ||	TRUE	igd	#N/A	#N/A	#N/A	#N/A	#N/A	#N/A	#N/A	6.3e-12	0.00325813	alcohol intake frequency	TRUE	reported	Ttq444	textfile	2	TRUE
33	rs2043677	T	C	T	C	0.0261133	-0.0512933	0.145599	#N/A	FALSE	FALSE	FALSE	ieu-a-1170	18	38321055	0.029416	14507	0.0925508	Knee and hip osteoarthritis || id:ieu-a-1170	Knee and hip osteoarthritis	Knee and hip osteoarthritis || ||	TRUE	igd	TRUE	rs2043677	rs4386211	T	C	G	T	1.6e-09	0.0043272	alcohol intake frequency	TRUE	reported	Ttq444	textfile	2	TRUE
34	rs214904	T	C	T	C	-0.00657698	-0.00995033	0.398277	#N/A	FALSE	FALSE	FALSE	ieu-a-1170	11	17267029	0.0202167	14507	0.657609	Knee and hip osteoarthritis || id:ieu-a-1170	Knee and hip osteoarthritis	Knee and hip osteoarthritis || ||	TRUE	igd	TRUE	rs214904	rs1488933	T	C	T	C	1.6e-08	0.0011636	alcohol intake frequency	TRUE	reported	Ttq444	textfile	2	TRUE
35	rs2160935	T	C	T	C	-0.018718	-0.0198026	0.604293	#N/A	FALSE	FALSE	FALSE	ieu-a-1170	8	30840651	0.0224136	14507	0.31093	Knee and hip osteoarthritis || id:ieu-a-1170	Knee and hip osteoarthritis	Knee and hip osteoarthritis || ||	TRUE	igd	#N/A	#N/A	#N/A	#N/A	#N/A	#N/A	#N/A	1.4e-09	0.00309117	alcohol intake frequency	TRUE	reported	Ttq444	textfile	2	TRUE
36	rs2287622	G	A	G	A	-0.0211572	0	0.602794	#N/A	FALSE	FALSE	FALSE	ieu-a-1170	2	169830328	0.0228602	14507	0.91458	Knee and hip osteoarthritis || id:ieu-a-1170	Knee and hip osteoarthritis	Knee and hip osteoarthritis || ||	TRUE	igd	#N/A	#N/A	#N/A	#N/A	#N/A	#N/A	#N/A	2.9e-23	0.00212931	alcohol intake frequency	TRUE	reported	Ttq444	textfile	2	TRUE
37	rs2535911	T	C	T	C	-0.0188476	-0.0202027	0.354749	#N/A	FALSE	FALSE	FALSE	ieu-a-1170	14	73532676	0.0208362	14507	0.32923	Knee and hip osteoarthritis || id:ieu-a-1170	Knee and hip osteoarthritis	Knee and hip osteoarthritis || ||	TRUE	igd	TRUE	rs2535911	rs2806047	T	C	G	A	2.7e-09	0.00316849	alcohol intake frequency	TRUE	reported	Ttq444	textfile	2	TRUE
38	rs2588978	C	T	C	T	-0.00651265	-0.00995033	0.519271	#N/A	FALSE	FALSE	FALSE	ieu-a-1170	10	63559609	0.0226347	14507	0.494211	Knee and hip osteoarthritis || id:ieu-a-1170	Knee and hip osteoarthritis	Knee and hip osteoarthritis || ||	TRUE	igd	#N/A	#N/A	#N/A	#N/A	#N/A	#N/A	#N/A	1e-08	0.00113776	alcohol intake frequency	TRUE	reported	Ttq444	textfile	2	TRUE
39	rs2622167	A	G	A	G	-0.0191155	-0.0100503	0.428653	#N/A	FALSE	FALSE	FALSE	ieu-a-1170	7	153487944	0.0233251	14507	0.4812	Knee and hip osteoarthritis || id:ieu-a-1170	Knee and hip osteoarthritis	Knee and hip osteoarthritis || ||	TRUE	igd	TRUE	rs2622167	rs2098112	A	G	A	G	4.6e-10	0.0030674	alcohol intake frequency	TRUE	reported	Ttq444	textfile	2	TRUE
40	rs262240	T	C	T	C	-0.017207	0.00995033	0.468553	#N/A	FALSE	FALSE	FALSE	ieu-a-1170	3	68413184	0.0202167	14507	0.65583	Knee and hip osteoarthritis || id:ieu-a-1170	Knee and hip osteoarthritis	Knee and hip osteoarthritis || ||	TRUE	igd	TRUE	rs262240	rs262227	T	C	T	G	1.4e-08	0.00303483	alcohol intake frequency	TRUE	reported	Ttq444	textfile	2	TRUE
41	rs2642438	G	A	G	A	0.0253218	0.0202027	0.702657	#N/A	FALSE	FALSE	FALSE	ieu-a-1170	1	220970593	0.0233251	14507	0.36916	Knee and hip osteoarthritis || id:ieu-a-1170	Knee and hip osteoarthritis	Knee and hip osteoarthritis || ||	TRUE	igd	TRUE	rs2642438	rs2807834	A	G	T	G	8e-29	0.00227308	alcohol intake frequency	TRUE	reported	Ttq444	textfile	2	TRUE
42	rs2717063	A	C	A	C	-0.0203704	0.0100503	0.585731	#N/A	FALSE	FALSE	FALSE	ieu-a-1170	2	58142647	0.0206255	14507	0.53531	Knee and hip osteoarthritis || id:ieu-a-1170	Knee and hip osteoarthritis	Knee and hip osteoarthritis || ||	TRUE	igd	TRUE	rs2717063	rs2717002	C	A	T	G	4e-11	0.00308457	alcohol intake frequency	TRUE	reported	Ttq444	textfile	2	TRUE
43	rs2740776	T	C	T	C	-0.00720834	0.0202027	0.727232	#N/A	FALSE	FALSE	FALSE	ieu-a-1170	8	92016879	0.0260534	14507	0.3607	Knee and hip osteoarthritis || id:ieu-a-1170	Knee and hip osteoarthritis	Knee and hip osteoarthritis || ||	TRUE	igd	TRUE	rs2740776	rs10112439	C	T	A	G	1.9e-08	0.0012828	alcohol intake frequency	TRUE	reported	Ttq444	textfile	2	TRUE
44	rs28622224	T	C	T	C	-0.0186203	0	0.280364	#N/A	FALSE	FALSE	FALSE	ieu-a-1170	4	55092626	0.0230903	14507	0.91281	Knee and hip osteoarthritis || id:ieu-a-1170	Knee and hip osteoarthritis	Knee and hip osteoarthritis || ||	TRUE	igd	TRUE	rs28622224	rs2114039	T	C	C	T	3.2e-08	0.00336834	alcohol intake frequency	TRUE	reported	Ttq444	textfile	2	TRUE
45	rs28631087	C	T	C	T	-0.0161901	-0.0100503	0.21274	#N/A	FALSE	FALSE	FALSE	ieu-a-1170	1	235109359	0.0257898	14507	0.59474	Knee and hip osteoarthritis || id:ieu-a-1170	Knee and hip osteoarthritis	Knee and hip osteoarthritis || ||	TRUE	igd	TRUE	rs28631087	rs16844299	C	T	C	T	2e-10	0.0025459	alcohol intake frequency	TRUE	reported	Ttq444	textfile	2	TRUE
46	rs3001723	A	G	A	G	0.00721497	0.0100503	0.301175	#N/A	FALSE	FALSE	FALSE	ieu-a-1170	1	44037685	0.0230903	14507	0.70584	Knee and hip osteoarthritis || id:ieu-a-1170	Knee and hip osteoarthritis	Knee and hip osteoarthritis || ||	TRUE	igd	#N/A	#N/A	#N/A	#N/A	#N/A	#N/A	#N/A	5.7e-09	0.00123869	alcohol intake frequency	TRUE	reported	Ttq444	textfile	2	TRUE
47	rs3025316	C	T	C	T	0.0196756	0.0392207	0.11429	#N/A	FALSE	FALSE	FALSE	ieu-a-1170	9	136459543	0.0317762	14507	0.20784	Knee and hip osteoarthritis || id:ieu-a-1170	Knee and hip osteoarthritis	Knee and hip osteoarthritis || ||	TRUE	igd	#N/A	#N/A	#N/A	#N/A	#N/A	#N/A	#N/A	5e-28	0.00179265	alcohol intake frequency	TRUE	reported	Ttq444	textfile	2	TRUE
48	rs3087898	A	G	A	G	-0.00641507	0.0198026	0.424573	#N/A	FALSE	FALSE	FALSE	ieu-a-1170	2	61782047	0.0224136	14507	0.33148	Knee and hip osteoarthritis || id:ieu-a-1170	Knee and hip osteoarthritis	Knee and hip osteoarthritis || ||	TRUE	igd	TRUE	rs3087898	rs778757	A	G	T	C	2.6e-08	0.00115214	alcohol intake frequency	TRUE	reported	Ttq444	textfile	2	TRUE
49	rs329120	T	C	T	C	-0.00666687	-0.040822	0.419332	#N/A	FALSE	FALSE	FALSE	ieu-a-1170	5	133861756	0.0212708	14507	0.0555213	Knee and hip osteoarthritis || id:ieu-a-1170	Knee and hip osteoarthritis	Knee and hip osteoarthritis || ||	TRUE	igd	#N/A	#N/A	#N/A	#N/A	#N/A	#N/A	#N/A	7.7e-09	0.00115429	alcohol intake frequency	TRUE	reported	Ttq444	textfile	2	TRUE
50	rs34440851	T	C	T	C	-0.0226831	0.0198026	0.157151	#N/A	FALSE	FALSE	FALSE	ieu-a-1170	8	87216600	0.0300467	14507	0.52198	Knee and hip osteoarthritis || id:ieu-a-1170	Knee and hip osteoarthritis	Knee and hip osteoarthritis || ||	TRUE	igd	TRUE	rs34440851	rs11784259	T	C	A	G	4.6e-08	0.00415058	alcohol intake frequency	TRUE	reported	Ttq444	textfile	2	TRUE
51	rs34631026	T	C	T	C	-0.0169128	-0.0100503	0.446061	#N/A	FALSE	FALSE	FALSE	ieu-a-1170	16	6177657	0.0206255	14507	0.57694	Knee and hip osteoarthritis || id:ieu-a-1170	Knee and hip osteoarthritis	Knee and hip osteoarthritis || ||	TRUE	igd	TRUE	rs34631026	rs12932200	T	C	G	A	2.9e-08	0.00304832	alcohol intake frequency	TRUE	reported	Ttq444	textfile	2	TRUE
52	rs35105141	T	C	T	C	0.026345	-0.0100503	0.401541	#N/A	FALSE	FALSE	FALSE	ieu-a-1170	16	30057148	0.0206255	14507	0.60795	Knee and hip osteoarthritis || id:ieu-a-1170	Knee and hip osteoarthritis	Knee and hip osteoarthritis || ||	TRUE	igd	#N/A	#N/A	#N/A	#N/A	#N/A	#N/A	#N/A	1.4e-17	0.00308788	alcohol intake frequency	TRUE	reported	Ttq444	textfile	2	TRUE
53	rs3742365	C	T	C	T	0.00667236	0.040822	0.404833	#N/A	FALSE	FALSE	FALSE	ieu-a-1170	14	104198251	0.0212708	14507	0.0504162	Knee and hip osteoarthritis || id:ieu-a-1170	Knee and hip osteoarthritis	Knee and hip osteoarthritis || ||	TRUE	igd	#N/A	#N/A	#N/A	#N/A	#N/A	#N/A	#N/A	9.5e-09	0.0011627	alcohol intake frequency	TRUE	reported	Ttq444	textfile	2	TRUE
54	rs4241258	T	C	T	C	0.0250636	0.0202027	0.13763	#N/A	FALSE	FALSE	FALSE	ieu-a-1170	2	74226102	0.0312761	14507	0.44969	Knee and hip osteoarthritis || id:ieu-a-1170	Knee and hip osteoarthritis	Knee and hip osteoarthritis || ||	TRUE	igd	#N/A	#N/A	#N/A	#N/A	#N/A	#N/A	#N/A	1.3e-08	0.00440325	alcohol intake frequency	TRUE	reported	Ttq444	textfile	2	TRUE
55	rs4543592	C	T	C	T	0.00629793	-0.0198026	0.480069	#N/A	FALSE	FALSE	FALSE	ieu-a-1170	9	3014254	0.0200183	14507	0.41918	Knee and hip osteoarthritis || id:ieu-a-1170	Knee and hip osteoarthritis	Knee and hip osteoarthritis || ||	TRUE	igd	#N/A	#N/A	#N/A	#N/A	#N/A	#N/A	#N/A	3.4e-08	0.00114096	alcohol intake frequency	TRUE	reported	Ttq444	textfile	2	TRUE
56	rs461599	C	A	C	A	-0.0191888	0	0.462259	#N/A	FALSE	FALSE	FALSE	ieu-a-1170	5	144147675	0.0204191	14507	0.89274	Knee and hip osteoarthritis || id:ieu-a-1170	Knee and hip osteoarthritis	Knee and hip osteoarthritis || ||	TRUE	igd	TRUE	rs461599	rs247571	C	A	A	G	2.7e-10	0.00303977	alcohol intake frequency	TRUE	reported	Ttq444	textfile	2	TRUE
57	rs473098	T	C	T	C	-0.0217406	-0.0392207	0.557689	#N/A	FALSE	FALSE	FALSE	ieu-a-1170	2	45154908	0.0219841	14507	0.0485356	Knee and hip osteoarthritis || id:ieu-a-1170	Knee and hip osteoarthritis	Knee and hip osteoarthritis || ||	TRUE	igd	TRUE	rs473098	rs528301	C	T	G	A	9.1e-13	0.00304345	alcohol intake frequency	TRUE	reported	Ttq444	textfile	2	TRUE
58	rs489062	A	G	A	G	0.0166498	0.0202027	0.437454	#N/A	FALSE	FALSE	FALSE	ieu-a-1170	10	99715744	0.0208362	14507	0.29375	Knee and hip osteoarthritis || id:ieu-a-1170	Knee and hip osteoarthritis	Knee and hip osteoarthritis || ||	TRUE	igd	#N/A	#N/A	#N/A	#N/A	#N/A	#N/A	#N/A	4.9e-08	0.00305291	alcohol intake frequency	TRUE	reported	Ttq444	textfile	2	TRUE
59	rs4916723	C	A	C	A	0.0239479	-0.0202027	0.420617	#N/A	FALSE	FALSE	FALSE	ieu-a-1170	5	87854395	0.0208362	14507	0.39518	Knee and hip osteoarthritis || id:ieu-a-1170	Knee and hip osteoarthritis	Knee and hip osteoarthritis || ||	TRUE	igd	#N/A	#N/A	#N/A	#N/A	#N/A	#N/A	#N/A	1.1e-14	0.00309951	alcohol intake frequency	TRUE	reported	Ttq444	textfile	2	TRUE
60	rs4940926	C	T	C	T	-0.0191003	-0.0295588	0.735045	#N/A	FALSE	FALSE	FALSE	ieu-a-1170	18	57734857	0.0247867	14507	0.20759	Knee and hip osteoarthritis || id:ieu-a-1170	Knee and hip osteoarthritis	Knee and hip osteoarthritis || ||	TRUE	igd	TRUE	rs4940926	rs7234864	T	C	T	C	2.8e-08	0.00344068	alcohol intake frequency	TRUE	reported	Ttq444	textfile	2	TRUE
61	rs4954192	T	C	T	C	0.0146629	0.0295588	0.373474	#N/A	FALSE	FALSE	FALSE	ieu-a-1170	2	135650766	0.0224136	14507	0.24126	Knee and hip osteoarthritis || id:ieu-a-1170	Knee and hip osteoarthritis	Knee and hip osteoarthritis || ||	TRUE	igd	TRUE	rs4954192	rs6714498	C	T	T	C	6.7e-12	0.00213654	alcohol intake frequency	TRUE	reported	Ttq444	textfile	2	TRUE
62	rs4955411	G	A	G	A	-0.00751747	-0.0295588	0.778828	#N/A	FALSE	FALSE	FALSE	ieu-a-1170	3	49145304	0.0247867	14507	0.24799	Knee and hip osteoarthritis || id:ieu-a-1170	Knee and hip osteoarthritis	Knee and hip osteoarthritis || ||	TRUE	igd	#N/A	#N/A	#N/A	#N/A	#N/A	#N/A	#N/A	4.1e-08	0.00137006	alcohol intake frequency	TRUE	reported	Ttq444	textfile	2	TRUE
63	rs4970834	T	C	T	C	-0.105303	-0.0725707	0.186642	#N/A	FALSE	FALSE	FALSE	ieu-a-1170	1	109814880	0.0274568	14507	0.011364	Knee and hip osteoarthritis || id:ieu-a-1170	Knee and hip osteoarthritis	Knee and hip osteoarthritis || ||	TRUE	igd	#N/A	#N/A	#N/A	#N/A	#N/A	#N/A	#N/A	1e-200	0.00268179	alcohol intake frequency	TRUE	reported	Ttq444	textfile	2	TRUE
64	rs550942	T	C	T	C	0.022401	0.0512933	0.823865	#N/A	FALSE	FALSE	FALSE	ieu-a-1170	11	58394154	0.029416	14507	0.0962654	Knee and hip osteoarthritis || id:ieu-a-1170	Knee and hip osteoarthritis	Knee and hip osteoarthritis || ||	TRUE	igd	#N/A	#N/A	#N/A	#N/A	#N/A	#N/A	#N/A	2e-08	0.00398884	alcohol intake frequency	TRUE	reported	Ttq444	textfile	2	TRUE
65	rs556107	T	C	T	C	0.0351712	0	0.523338	#N/A	FALSE	FALSE	FALSE	ieu-a-1170	1	234853059	0.0228602	14507	0.90259	Knee and hip osteoarthritis || id:ieu-a-1170	Knee and hip osteoarthritis	Knee and hip osteoarthritis || ||	TRUE	igd	#N/A	#N/A	#N/A	#N/A	#N/A	#N/A	#N/A	1.2e-63	0.00208846	alcohol intake frequency	TRUE	reported	Ttq444	textfile	2	TRUE
66	rs58905411	A	G	A	G	-0.0266343	0.0100503	0.410052	#N/A	FALSE	FALSE	FALSE	ieu-a-1170	12	54667285	0.0230903	14507	0.80408	Knee and hip osteoarthritis || id:ieu-a-1170	Knee and hip osteoarthritis	Knee and hip osteoarthritis || ||	TRUE	igd	TRUE	rs58905411	rs4759075	A	G	C	T	5.1e-18	0.00307848	alcohol intake frequency	TRUE	reported	Ttq444	textfile	2	TRUE
67	rs62339673	A	C	A	C	0.0182943	0.0198026	0.626705	#N/A	FALSE	FALSE	FALSE	ieu-a-1170	4	184831715	0.0226347	14507	0.41887	Knee and hip osteoarthritis || id:ieu-a-1170	Knee and hip osteoarthritis	Knee and hip osteoarthritis || ||	TRUE	igd	TRUE	rs62339673	rs2278475	C	A	A	G	6.6e-09	0.00315406	alcohol intake frequency	TRUE	reported	Ttq444	textfile	2	TRUE
68	rs650558	T	C	T	C	0.0207362	0.0295588	0.247918	#N/A	FALSE	FALSE	FALSE	ieu-a-1170	17	40735641	0.0221968	14507	0.18443	Knee and hip osteoarthritis || id:ieu-a-1170	Knee and hip osteoarthritis	Knee and hip osteoarthritis || ||	TRUE	igd	TRUE	rs650558	rs10454087	T	C	T	C	3.4e-09	0.0035079	alcohol intake frequency	TRUE	reported	Ttq444	textfile	2	TRUE
69	rs6709904	G	A	G	A	-0.043441	-0.0100503	0.112585	#N/A	FALSE	FALSE	FALSE	ieu-a-1170	2	44080324	0.0333774	14507	0.80367	Knee and hip osteoarthritis || id:ieu-a-1170	Knee and hip osteoarthritis	Knee and hip osteoarthritis || ||	TRUE	igd	#N/A	#N/A	#N/A	#N/A	#N/A	#N/A	#N/A	1.1e-39	0.00329601	alcohol intake frequency	TRUE	reported	Ttq444	textfile	2	TRUE
70	rs6727281	T	C	T	C	-0.024322	0.00995033	0.184023	#N/A	FALSE	FALSE	FALSE	ieu-a-1170	2	65558588	0.0276736	14507	0.59253	Knee and hip osteoarthritis || id:ieu-a-1170	Knee and hip osteoarthritis	Knee and hip osteoarthritis || ||	TRUE	igd	#N/A	#N/A	#N/A	#N/A	#N/A	#N/A	#N/A	5.5e-10	0.00391964	alcohol intake frequency	TRUE	reported	Ttq444	textfile	2	TRUE
71	rs6727997	G	A	G	A	0.00737776	-0.0295588	0.654335	#N/A	FALSE	FALSE	FALSE	ieu-a-1170	2	146346285	0.0224136	14507	0.21463	Knee and hip osteoarthritis || id:ieu-a-1170	Knee and hip osteoarthritis	Knee and hip osteoarthritis || ||	TRUE	igd	#N/A	#N/A	#N/A	#N/A	#N/A	#N/A	#N/A	9e-10	0.00120444	alcohol intake frequency	TRUE	reported	Ttq444	textfile	2	TRUE
72	rs6951574	C	T	C	T	0.00685392	-0.00995033	0.468027	#N/A	FALSE	FALSE	FALSE	ieu-a-1170	7	153495423	0.0226347	14507	0.54051	Knee and hip osteoarthritis || id:ieu-a-1170	Knee and hip osteoarthritis	Knee and hip osteoarthritis || ||	TRUE	igd	TRUE	rs6951574	rs2622102	C	T	G	A	2.6e-09	0.00115122	alcohol intake frequency	TRUE	reported	Ttq444	textfile	2	TRUE
73	rs7155595	C	A	C	A	0.00695048	0	0.325737	#N/A	FALSE	FALSE	FALSE	ieu-a-1170	14	77503443	0.0228602	14507	0.93903	Knee and hip osteoarthritis || id:ieu-a-1170	Knee and hip osteoarthritis	Knee and hip osteoarthritis || ||	TRUE	igd	TRUE	rs7155595	rs12431415	C	A	A	G	1.2e-08	0.00121953	alcohol intake frequency	TRUE	reported	Ttq444	textfile	2	TRUE
74	rs71651683	T	C	T	C	-0.0704589	0.10436	0.0142	#N/A	FALSE	FALSE	FALSE	ieu-a-1170	22	24878741	0.0873974	14507	0.22716	Knee and hip osteoarthritis || id:ieu-a-1170	Knee and hip osteoarthritis	Knee and hip osteoarthritis || ||	TRUE	igd	TRUE	rs71651683	rs1547359	T	C	T	C	3.6e-08	0.0127906	alcohol intake frequency	TRUE	reported	Ttq444	textfile	2	TRUE
75	rs728538	G	T	G	T	0.0228752	0.0202027	0.168868	#N/A	FALSE	FALSE	FALSE	ieu-a-1170	16	51210495	0.0260534	14507	0.36627	Knee and hip osteoarthritis || id:ieu-a-1170	Knee and hip osteoarthritis	Knee and hip osteoarthritis || ||	TRUE	igd	TRUE	rs728538	rs2193098	G	T	T	C	1.8e-08	0.00406259	alcohol intake frequency	TRUE	reported	Ttq444	textfile	2	TRUE
76	rs7302200	A	G	A	G	-0.0184222	-0.0100503	0.339998	#N/A	FALSE	FALSE	FALSE	ieu-a-1170	12	56474379	0.0233251	14507	0.50714	Knee and hip osteoarthritis || id:ieu-a-1170	Knee and hip osteoarthritis	Knee and hip osteoarthritis || ||	TRUE	igd	TRUE	rs7302200	rs3741499	A	G	T	C	8.4e-09	0.00319841	alcohol intake frequency	TRUE	reported	Ttq444	textfile	2	TRUE
77	rs73050128	A	C	A	C	-0.0260048	-0.0100503	0.164488	#N/A	FALSE	FALSE	FALSE	ieu-a-1170	7	1962163	0.028231	14507	0.75159	Knee and hip osteoarthritis || id:ieu-a-1170	Knee and hip osteoarthritis	Knee and hip osteoarthritis || ||	TRUE	igd	TRUE	rs73050128	rs10268609	A	C	G	T	2.1e-10	0.00409088	alcohol intake frequency	TRUE	reported	Ttq444	textfile	2	TRUE
78	rs7330939	T	C	T	C	-0.0213301	-0.00995033	0.720352	#N/A	FALSE	FALSE	FALSE	ieu-a-1170	13	49982096	0.0252783	14507	0.61926	Knee and hip osteoarthritis || id:ieu-a-1170	Knee and hip osteoarthritis	Knee and hip osteoarthritis || ||	TRUE	igd	TRUE	rs7330939	rs17072869	C	T	T	C	3.7e-10	0.0034046	alcohol intake frequency	TRUE	reported	Ttq444	textfile	2	TRUE
79	rs7569317	C	T	C	T	0.017881	0	0.530638	#N/A	FALSE	FALSE	FALSE	ieu-a-1170	2	203527979	0.0204191	14507	0.97131	Knee and hip osteoarthritis || id:ieu-a-1170	Knee and hip osteoarthritis	Knee and hip osteoarthritis || ||	TRUE	igd	#N/A	#N/A	#N/A	#N/A	#N/A	#N/A	#N/A	8.9e-18	0.00208232	alcohol intake frequency	TRUE	reported	Ttq444	textfile	2	TRUE
80	rs7610856	A	C	A	C	-0.023864	0	0.429053	#N/A	FALSE	FALSE	FALSE	ieu-a-1170	3	71595258	0.0230903	14507	0.81769	Knee and hip osteoarthritis || id:ieu-a-1170	Knee and hip osteoarthritis	Knee and hip osteoarthritis || ||	TRUE	igd	TRUE	rs7610856	rs11720121	A	C	C	T	7.7e-15	0.00307022	alcohol intake frequency	TRUE	reported	Ttq444	textfile	2	TRUE
81	rs7689452	G	A	G	A	-0.00742195	-0.040822	0.31352	#N/A	FALSE	FALSE	FALSE	ieu-a-1170	4	147948150	0.0238092	14507	0.0895324	Knee and hip osteoarthritis || id:ieu-a-1170	Knee and hip osteoarthritis	Knee and hip osteoarthritis || ||	TRUE	igd	TRUE	rs7689452	rs3827592	G	A	A	G	1.6e-09	0.00122923	alcohol intake frequency	TRUE	reported	Ttq444	textfile	2	TRUE
82	rs780094	C	T	C	T	-0.0509938	0.0295588	0.615206	#N/A	FALSE	FALSE	FALSE	ieu-a-1170	2	27741237	0.0198237	14507	0.18982	Knee and hip osteoarthritis || id:ieu-a-1170	Knee and hip osteoarthritis	Knee and hip osteoarthritis || ||	TRUE	igd	#N/A	#N/A	#N/A	#N/A	#N/A	#N/A	#N/A	1.3e-60	0.00310506	alcohol intake frequency	TRUE	reported	Ttq444	textfile	2	TRUE
83	rs7807019	G	A	G	A	0.00745097	0	0.459691	#N/A	FALSE	FALSE	FALSE	ieu-a-1170	7	117589208	0.0204191	14507	0.9227	Knee and hip osteoarthritis || id:ieu-a-1170	Knee and hip osteoarthritis	Knee and hip osteoarthritis || ||	TRUE	igd	TRUE	rs7807019	rs6966339	G	A	A	G	6.9e-11	0.00114226	alcohol intake frequency	TRUE	reported	Ttq444	textfile	2	TRUE
84	rs8031550	A	G	A	G	-0.00797846	0.0582689	0.240382	#N/A	FALSE	FALSE	FALSE	ieu-a-1170	15	80956407	0.0240841	14507	0.0248811	Knee and hip osteoarthritis || id:ieu-a-1170	Knee and hip osteoarthritis	Knee and hip osteoarthritis || ||	TRUE	igd	#N/A	#N/A	#N/A	#N/A	#N/A	#N/A	#N/A	2.1e-09	0.00133233	alcohol intake frequency	TRUE	reported	Ttq444	textfile	2	TRUE
85	rs838145	A	G	A	G	0.0219548	0.0202027	0.542982	#N/A	FALSE	FALSE	FALSE	ieu-a-1170	19	49250239	0.0208362	14507	0.31902	Knee and hip osteoarthritis || id:ieu-a-1170	Knee and hip osteoarthritis	Knee and hip osteoarthritis || ||	TRUE	igd	TRUE	rs838145	rs838144	G	A	C	T	6.7e-13	0.00305549	alcohol intake frequency	TRUE	reported	Ttq444	textfile	2	TRUE
86	rs8614	A	C	A	C	0.0247806	0	0.182509	#N/A	FALSE	FALSE	FALSE	ieu-a-1170	17	27588806	0.0279495	14507	0.98506	Knee and hip osteoarthritis || id:ieu-a-1170	Knee and hip osteoarthritis	Knee and hip osteoarthritis || ||	TRUE	igd	#N/A	#N/A	#N/A	#N/A	#N/A	#N/A	#N/A	2.7e-10	0.00392537	alcohol intake frequency	TRUE	reported	Ttq444	textfile	2	TRUE
87	rs9349379	G	A	G	A	-0.0193455	0.0198026	0.405493	#N/A	FALSE	FALSE	FALSE	ieu-a-1170	6	12903957	0.0224136	14507	0.26885	Knee and hip osteoarthritis || id:ieu-a-1170	Knee and hip osteoarthritis	Knee and hip osteoarthritis || ||	TRUE	igd	#N/A	#N/A	#N/A	#N/A	#N/A	#N/A	#N/A	3.5e-10	0.00308215	alcohol intake frequency	TRUE	reported	Ttq444	textfile	2	TRUE
88	rs9372625	A	G	A	G	-0.0255579	0.0392207	0.381706	#N/A	FALSE	FALSE	FALSE	ieu-a-1170	6	98344031	0.0219841	14507	0.0654335	Knee and hip osteoarthritis || id:ieu-a-1170	Knee and hip osteoarthritis	Knee and hip osteoarthritis || ||	TRUE	igd	#N/A	#N/A	#N/A	#N/A	#N/A	#N/A	#N/A	2.9e-16	0.00312467	alcohol intake frequency	TRUE	reported	Ttq444	textfile	2	TRUE
89	rs9403297	A	G	A	G	0.0188234	0	0.372967	#N/A	FALSE	FALSE	FALSE	ieu-a-1170	6	141709798	0.0230903	14507	0.85764	Knee and hip osteoarthritis || id:ieu-a-1170	Knee and hip osteoarthritis	Knee and hip osteoarthritis || ||	TRUE	igd	TRUE	rs9403297	rs7767774	A	G	C	T	1.8e-09	0.00313037	alcohol intake frequency	TRUE	reported	Ttq444	textfile	2	TRUE
90	rs9648478	A	G	A	G	0.0168603	0.0198026	0.510245	#N/A	FALSE	FALSE	FALSE	ieu-a-1170	7	39332292	0.0200183	14507	0.43556	Knee and hip osteoarthritis || id:ieu-a-1170	Knee and hip osteoarthritis	Knee and hip osteoarthritis || ||	TRUE	igd	TRUE	rs9648478	rs4530944	G	A	T	C	2.6e-08	0.00302891	alcohol intake frequency	TRUE	reported	Ttq444	textfile	2	TRUE
91	rs9814516	T	G	T	G	-0.0251117	0.0392207	0.237423	#N/A	FALSE	FALSE	FALSE	ieu-a-1170	3	85507231	0.024548	14507	0.12978	Knee and hip osteoarthritis || id:ieu-a-1170	Knee and hip osteoarthritis	Knee and hip osteoarthritis || ||	TRUE	igd	TRUE	rs9814516	rs9309982	T	G	C	T	1.6e-12	0.00355589	alcohol intake frequency	TRUE	reported	Ttq444	textfile	2	TRUE
