# Supplementary material for: Plasma lipids, alcohol intake frequency and risk of Osteoarthritis: a Mendelian randomization study
Source: BMC Public Health. 2023 Jul 11;23:1327. doi: 10.1186/s12889-023-16250-1 (PMC10337179; doi:10.1186/s12889-023-16250-1)
Supplement: Supplementary file 1 — Supplementary Material 1 [file 12889_2023_16250_MOESM1_ESM.zip › Supplementary materials WW/Supplementary materials/Basic information on instrumental variables/hdl-dat.xls]

## Sheet: Sheet1
Supplementary table 3 Basic information on the instrumental variables contained in the "High-density lipoprotein"
	SNP	effect_allele.exposure	other_allele.exposure	effect_allele.outcome	other_allele.outcome	beta.exposure	beta.outcome	eaf.exposure	eaf.outcome	remove	palindromic	ambiguous	id.outcome	chr	pos	se.outcome	samplesize.outcome	pval.outcome	outcome	originalname.outcome	outcome.deprecated	mr_keep.outcome	data_source.outcome	proxy.outcome	target_snp.outcome	proxy_snp.outcome	target_a1.outcome	target_a2.outcome	proxy_a1.outcome	proxy_a2.outcome	se.exposure	pval.exposure	exposure	mr_keep.exposure	pval_origin.exposure	id.exposure	data_source.exposure	action	mr_keep
1	rs10031010	A	G	A	G	0.0138083	0.0304592	0.184617	#N/A	FALSE	FALSE	FALSE	ieu-a-1170	4	120035180	0.0263225	14507	0.24868	Knee and hip osteoarthritis || id:ieu-a-1170	Knee and hip osteoarthritis	Knee and hip osteoarthritis || ||	TRUE	igd	#N/A	#N/A	#N/A	#N/A	#N/A	#N/A	#N/A	0.00246597	2.1e-08	high-density lipoproteins	TRUE	reported	r1KREj	textfile	2	TRUE
2	rs10053349	C	T	C	T	0.0120071	-0.0100503	0.390258	#N/A	FALSE	FALSE	FALSE	ieu-a-1170	5	78517143	0.0233251	14507	0.497631	Knee and hip osteoarthritis || id:ieu-a-1170	Knee and hip osteoarthritis	Knee and hip osteoarthritis || ||	TRUE	igd	TRUE	rs10053349	rs12189248	C	T	T	C	0.00195336	7.90005e-10	high-density lipoproteins	TRUE	reported	r1KREj	textfile	2	TRUE
3	rs10162642	A	G	A	G	-0.0479223	-0.0202027	0.211684	#N/A	FALSE	FALSE	FALSE	ieu-a-1170	15	58577163	0.0260534	14507	0.34853	Knee and hip osteoarthritis || id:ieu-a-1170	Knee and hip osteoarthritis	Knee and hip osteoarthritis || ||	TRUE	igd	#N/A	#N/A	#N/A	#N/A	#N/A	#N/A	#N/A	0.0023419	4.60045e-93	high-density lipoproteins	TRUE	reported	r1KREj	textfile	2	TRUE
4	rs10233430	C	T	C	T	-0.0204944	0	0.427019	#N/A	FALSE	FALSE	FALSE	ieu-a-1170	7	1051776	0.0228602	14507	0.85727	Knee and hip osteoarthritis || id:ieu-a-1170	Knee and hip osteoarthritis	Knee and hip osteoarthritis || ||	TRUE	igd	TRUE	rs10233430	rs10229964	C	T	G	A	0.00192772	2.09991e-26	high-density lipoproteins	TRUE	reported	r1KREj	textfile	2	TRUE
5	rs1045241	T	C	T	C	0.0164171	0.0198026	0.271252	#N/A	FALSE	FALSE	FALSE	ieu-a-1170	5	118729286	0.0250301	14507	0.486549	Knee and hip osteoarthritis || id:ieu-a-1170	Knee and hip osteoarthritis	Knee and hip osteoarthritis || ||	TRUE	igd	#N/A	#N/A	#N/A	#N/A	#N/A	#N/A	#N/A	0.00215576	2.60016e-14	high-density lipoproteins	TRUE	reported	r1KREj	textfile	2	TRUE
6	rs1047891	A	C	A	C	-0.0189073	0.0198026	0.315582	#N/A	FALSE	FALSE	FALSE	ieu-a-1170	2	211543055	0.0224136	14507	0.34527	Knee and hip osteoarthritis || id:ieu-a-1170	Knee and hip osteoarthritis	Knee and hip osteoarthritis || ||	TRUE	igd	TRUE	rs1047891	rs715	A	C	C	T	0.00204367	2.19989e-20	high-density lipoproteins	TRUE	reported	r1KREj	textfile	2	TRUE
7	rs10504477	C	T	C	T	-0.0150661	-0.00995033	0.412192	#N/A	FALSE	FALSE	FALSE	ieu-a-1170	8	71338185	0.0228602	14507	0.766609	Knee and hip osteoarthritis || id:ieu-a-1170	Knee and hip osteoarthritis	Knee and hip osteoarthritis || ||	TRUE	igd	#N/A	#N/A	#N/A	#N/A	#N/A	#N/A	#N/A	0.00193097	6.09958e-15	high-density lipoproteins	TRUE	reported	r1KREj	textfile	2	TRUE
8	rs10513801	G	T	G	T	-0.0303325	-0.0304592	0.137151	#N/A	FALSE	FALSE	FALSE	ieu-a-1170	3	185822353	0.0315994	14507	0.28178	Knee and hip osteoarthritis || id:ieu-a-1170	Knee and hip osteoarthritis	Knee and hip osteoarthritis || ||	TRUE	igd	#N/A	#N/A	#N/A	#N/A	#N/A	#N/A	#N/A	0.00277034	6.70039e-28	high-density lipoproteins	TRUE	reported	r1KREj	textfile	2	TRUE
9	rs1055582	T	C	T	C	0.0140251	-0.0304592	0.505231	#N/A	FALSE	FALSE	FALSE	ieu-a-1170	4	39700173	0.0210513	14507	0.14738	Knee and hip osteoarthritis || id:ieu-a-1170	Knee and hip osteoarthritis	Knee and hip osteoarthritis || ||	TRUE	igd	#N/A	#N/A	#N/A	#N/A	#N/A	#N/A	#N/A	0.00190973	2.09991e-13	high-density lipoproteins	TRUE	reported	r1KREj	textfile	2	TRUE
10	rs1083470	A	G	A	G	0.0115829	0.0198026	0.615717	#N/A	FALSE	FALSE	FALSE	ieu-a-1170	2	147880646	0.0224136	14507	0.29305	Knee and hip osteoarthritis || id:ieu-a-1170	Knee and hip osteoarthritis	Knee and hip osteoarthritis || ||	TRUE	igd	TRUE	rs1083470	rs2258224	G	A	T	C	0.00195974	3.40001e-09	high-density lipoproteins	TRUE	reported	r1KREj	textfile	2	TRUE
11	rs11021232	C	T	C	T	-0.0167378	-0.0100503	0.18096	#N/A	FALSE	FALSE	FALSE	ieu-a-1170	11	95320808	0.0257898	14507	0.678639	Knee and hip osteoarthritis || id:ieu-a-1170	Knee and hip osteoarthritis	Knee and hip osteoarthritis || ||	TRUE	igd	#N/A	#N/A	#N/A	#N/A	#N/A	#N/A	#N/A	0.00248678	1.69981e-11	high-density lipoproteins	TRUE	reported	r1KREj	textfile	2	TRUE
12	rs11171710	A	G	A	G	-0.0114694	0.0198026	0.44814	#N/A	FALSE	FALSE	FALSE	ieu-a-1170	12	56368078	0.0224136	14507	0.31071	Knee and hip osteoarthritis || id:ieu-a-1170	Knee and hip osteoarthritis	Knee and hip osteoarthritis || ||	TRUE	igd	#N/A	#N/A	#N/A	#N/A	#N/A	#N/A	#N/A	0.00192933	2.80001e-09	high-density lipoproteins	TRUE	reported	r1KREj	textfile	2	TRUE
13	rs11218738	A	G	A	G	0.0234498	0.0198026	0.249489	#N/A	FALSE	FALSE	FALSE	ieu-a-1170	11	122524951	0.0250301	14507	0.51065	Knee and hip osteoarthritis || id:ieu-a-1170	Knee and hip osteoarthritis	Knee and hip osteoarthritis || ||	TRUE	igd	#N/A	#N/A	#N/A	#N/A	#N/A	#N/A	#N/A	0.00219817	1.39991e-26	high-density lipoproteins	TRUE	reported	r1KREj	textfile	2	TRUE
14	rs1132274	A	C	A	C	-0.0217809	0	0.154029	#N/A	FALSE	FALSE	FALSE	ieu-a-1170	20	17596155	0.0306491	14507	0.96851	Knee and hip osteoarthritis || id:ieu-a-1170	Knee and hip osteoarthritis	Knee and hip osteoarthritis || ||	TRUE	igd	#N/A	#N/A	#N/A	#N/A	#N/A	#N/A	#N/A	0.00263979	1.59993e-16	high-density lipoproteins	TRUE	reported	r1KREj	textfile	2	TRUE
15	rs11640494	A	G	A	G	-0.015349	0.0295588	0.456655	#N/A	FALSE	FALSE	FALSE	ieu-a-1170	16	88039447	0.0221968	14507	0.13542	Knee and hip osteoarthritis || id:ieu-a-1170	Knee and hip osteoarthritis	Knee and hip osteoarthritis || ||	TRUE	igd	TRUE	rs11640494	rs11641548	A	G	C	A	0.00189969	6.4998e-16	high-density lipoproteins	TRUE	reported	r1KREj	textfile	2	TRUE
16	rs11664369	T	C	T	C	-0.0229777	0.0392207	0.267061	#N/A	FALSE	FALSE	FALSE	ieu-a-1170	18	57751014	0.024548	14507	0.13136	Knee and hip osteoarthritis || id:ieu-a-1170	Knee and hip osteoarthritis	Knee and hip osteoarthritis || ||	TRUE	igd	TRUE	rs11664369	rs12957347	T	C	C	T	0.00215861	1.80011e-26	high-density lipoproteins	TRUE	reported	r1KREj	textfile	2	TRUE
17	rs1168114	G	A	G	A	0.0155365	-0.0202027	0.65237	#N/A	FALSE	FALSE	FALSE	ieu-a-1170	1	63156043	0.0208362	14507	0.3097	Knee and hip osteoarthritis || id:ieu-a-1170	Knee and hip osteoarthritis	Knee and hip osteoarthritis || ||	TRUE	igd	#N/A	#N/A	#N/A	#N/A	#N/A	#N/A	#N/A	0.00199819	7.50067e-15	high-density lipoproteins	TRUE	reported	r1KREj	textfile	2	TRUE
18	rs12229011	T	C	T	C	-0.0259933	-0.0202027	0.097467	#N/A	FALSE	FALSE	FALSE	ieu-a-1170	12	125083714	0.0365053	14507	0.49911	Knee and hip osteoarthritis || id:ieu-a-1170	Knee and hip osteoarthritis	Knee and hip osteoarthritis || ||	TRUE	igd	#N/A	#N/A	#N/A	#N/A	#N/A	#N/A	#N/A	0.00322614	7.8001e-16	high-density lipoproteins	TRUE	reported	r1KREj	textfile	2	TRUE
19	rs1240820	A	G	A	G	0.0131835	0.0295588	0.293164	#N/A	FALSE	FALSE	FALSE	ieu-a-1170	6	16825137	0.0221968	14507	0.16325	Knee and hip osteoarthritis || id:ieu-a-1170	Knee and hip osteoarthritis	Knee and hip osteoarthritis || ||	TRUE	igd	#N/A	#N/A	#N/A	#N/A	#N/A	#N/A	#N/A	0.00210043	3.50002e-10	high-density lipoproteins	TRUE	reported	r1KREj	textfile	2	TRUE
20	rs12411732	A	G	A	G	-0.0305779	-0.0100503	0.145572	#N/A	FALSE	FALSE	FALSE	ieu-a-1170	10	113980294	0.028231	14507	0.81661	Knee and hip osteoarthritis || id:ieu-a-1170	Knee and hip osteoarthritis	Knee and hip osteoarthritis || ||	TRUE	igd	TRUE	rs12411732	rs4306236	A	G	T	G	0.00274115	6.79986e-29	high-density lipoproteins	TRUE	reported	r1KREj	textfile	2	TRUE
21	rs12475332	G	T	G	T	0.012897	0.00995033	0.261038	#N/A	FALSE	FALSE	FALSE	ieu-a-1170	2	227232047	0.0226347	14507	0.61911	Knee and hip osteoarthritis || id:ieu-a-1170	Knee and hip osteoarthritis	Knee and hip osteoarthritis || ||	TRUE	igd	#N/A	#N/A	#N/A	#N/A	#N/A	#N/A	#N/A	0.0021638	2.5e-09	high-density lipoproteins	TRUE	reported	r1KREj	textfile	2	TRUE
22	rs12575456	A	G	A	G	0.0445866	0	0.321829	#N/A	FALSE	FALSE	FALSE	ieu-a-1170	11	47333685	0.0228602	14507	0.86315	Knee and hip osteoarthritis || id:ieu-a-1170	Knee and hip osteoarthritis	Knee and hip osteoarthritis || ||	TRUE	igd	TRUE	rs12575456	rs3847502	A	G	A	C	0.00203342	1.3996e-106	high-density lipoproteins	TRUE	reported	r1KREj	textfile	2	TRUE
23	rs12686780	T	C	T	C	-0.0161688	-0.0304592	0.174998	#N/A	FALSE	FALSE	FALSE	ieu-a-1170	9	95527885	0.0288113	14507	0.35122	Knee and hip osteoarthritis || id:ieu-a-1170	Knee and hip osteoarthritis	Knee and hip osteoarthritis || ||	TRUE	igd	TRUE	rs12686780	rs7031163	T	C	T	C	0.00251034	1.2e-10	high-density lipoproteins	TRUE	reported	r1KREj	textfile	2	TRUE
24	rs1270076	G	A	G	A	0.014345	0	0.776823	#N/A	FALSE	FALSE	FALSE	ieu-a-1170	15	83544522	0.0255315	14507	0.8782	Knee and hip osteoarthritis || id:ieu-a-1170	Knee and hip osteoarthritis	Knee and hip osteoarthritis || ||	TRUE	igd	TRUE	rs1270076	rs1256455	A	G	T	C	0.00228637	3.50002e-10	high-density lipoproteins	TRUE	reported	r1KREj	textfile	2	TRUE
25	rs12740374	T	G	T	G	0.0288629	-0.0618754	0.221008	#N/A	FALSE	FALSE	FALSE	ieu-a-1170	1	109817838	0.0243138	14507	0.0202838	Knee and hip osteoarthritis || id:ieu-a-1170	Knee and hip osteoarthritis	Knee and hip osteoarthritis || ||	TRUE	igd	TRUE	rs12740374	rs660240	T	G	T	C	0.00229106	2.19989e-36	high-density lipoproteins	TRUE	reported	r1KREj	textfile	2	TRUE
26	rs12740811	G	A	G	A	-0.0184297	-0.0304592	0.094047	#N/A	FALSE	FALSE	FALSE	ieu-a-1170	1	171435542	0.0340641	14507	0.42546	Knee and hip osteoarthritis || id:ieu-a-1170	Knee and hip osteoarthritis	Knee and hip osteoarthritis || ||	TRUE	igd	TRUE	rs12740811	rs16864515	G	A	A	C	0.00326047	1.6e-08	high-density lipoproteins	TRUE	reported	r1KREj	textfile	2	TRUE
27	rs12928099	A	C	A	C	0.0214263	-0.0202027	0.29612	#N/A	FALSE	FALSE	FALSE	ieu-a-1170	16	15172118	0.0260534	14507	0.39176	Knee and hip osteoarthritis || id:ieu-a-1170	Knee and hip osteoarthritis	Knee and hip osteoarthritis || ||	TRUE	igd	TRUE	rs12928099	rs11644601	A	C	C	T	0.00206787	3.69999e-25	high-density lipoproteins	TRUE	reported	r1KREj	textfile	2	TRUE
28	rs12986742	C	T	C	T	-0.0106002	0	0.475905	#N/A	FALSE	FALSE	FALSE	ieu-a-1170	2	58975143	0.0204191	14507	0.841	Knee and hip osteoarthritis || id:ieu-a-1170	Knee and hip osteoarthritis	Knee and hip osteoarthritis || ||	TRUE	igd	#N/A	#N/A	#N/A	#N/A	#N/A	#N/A	#N/A	0.00191315	2.99999e-08	high-density lipoproteins	TRUE	reported	r1KREj	textfile	2	TRUE
29	rs12998038	T	C	T	C	0.0131918	0.0198026	0.258702	#N/A	FALSE	FALSE	FALSE	ieu-a-1170	2	42660297	0.0226347	14507	0.50888	Knee and hip osteoarthritis || id:ieu-a-1170	Knee and hip osteoarthritis	Knee and hip osteoarthritis || ||	TRUE	igd	TRUE	rs12998038	rs11124877	T	C	A	G	0.0021847	1.6e-09	high-density lipoproteins	TRUE	reported	r1KREj	textfile	2	TRUE
30	rs13097947	C	T	C	T	0.0159634	0	0.649315	#N/A	FALSE	FALSE	FALSE	ieu-a-1170	3	15900429	0.0228602	14507	0.90137	Knee and hip osteoarthritis || id:ieu-a-1170	Knee and hip osteoarthritis	Knee and hip osteoarthritis || ||	TRUE	igd	TRUE	rs13097947	rs1348983	T	C	A	C	0.00203024	3.80014e-15	high-density lipoproteins	TRUE	reported	r1KREj	textfile	2	TRUE
31	rs13107325	T	C	T	C	-0.080346	0.105361	0.074942	#N/A	FALSE	FALSE	FALSE	ieu-a-1170	4	103188709	0.0397629	14507	0.00440616	Knee and hip osteoarthritis || id:ieu-a-1170	Knee and hip osteoarthritis	Knee and hip osteoarthritis || ||	TRUE	igd	#N/A	#N/A	#N/A	#N/A	#N/A	#N/A	#N/A	0.00362445	6.9984e-109	high-density lipoproteins	TRUE	reported	r1KREj	textfile	2	TRUE
32	rs13111599	G	A	G	A	0.0127921	0.0304592	0.737196	#N/A	FALSE	FALSE	FALSE	ieu-a-1170	4	83992535	0.0235646	14507	0.24438	Knee and hip osteoarthritis || id:ieu-a-1170	Knee and hip osteoarthritis	Knee and hip osteoarthritis || ||	TRUE	igd	TRUE	rs13111599	rs4693555	A	G	T	C	0.00216664	3.50002e-09	high-density lipoproteins	TRUE	reported	r1KREj	textfile	2	TRUE
33	rs13137144	A	G	A	G	0.0164073	0.00995033	0.461454	#N/A	FALSE	FALSE	FALSE	ieu-a-1170	4	980464	0.0202167	14507	0.62811	Knee and hip osteoarthritis || id:ieu-a-1170	Knee and hip osteoarthritis	Knee and hip osteoarthritis || ||	TRUE	igd	TRUE	rs13137144	rs4690220	A	G	G	A	0.00192431	1.50003e-17	high-density lipoproteins	TRUE	reported	r1KREj	textfile	2	TRUE
34	rs13235365	T	C	T	C	0.0258181	-0.040822	0.273616	#N/A	FALSE	FALSE	FALSE	ieu-a-1170	7	6487156	0.0238092	14507	0.12069	Knee and hip osteoarthritis || id:ieu-a-1170	Knee and hip osteoarthritis	Knee and hip osteoarthritis || ||	TRUE	igd	TRUE	rs13235365	rs3828944	T	C	T	C	0.00214379	2.09991e-33	high-density lipoproteins	TRUE	reported	r1KREj	textfile	2	TRUE
35	rs13269725	G	A	G	A	-0.0259912	0.0582689	0.078342	#N/A	FALSE	FALSE	FALSE	ieu-a-1170	8	72500832	0.0385793	14507	0.14938	Knee and hip osteoarthritis || id:ieu-a-1170	Knee and hip osteoarthritis	Knee and hip osteoarthritis || ||	TRUE	igd	TRUE	rs13269725	rs7819469	G	A	A	G	0.00353253	1.9002e-13	high-density lipoproteins	TRUE	reported	r1KREj	textfile	2	TRUE
36	rs13379043	C	T	C	T	0.0198764	-0.00995033	0.28042	#N/A	FALSE	FALSE	FALSE	ieu-a-1170	14	74250126	0.0228602	14507	0.83116	Knee and hip osteoarthritis || id:ieu-a-1170	Knee and hip osteoarthritis	Knee and hip osteoarthritis || ||	TRUE	igd	#N/A	#N/A	#N/A	#N/A	#N/A	#N/A	#N/A	0.00216717	4.70002e-20	high-density lipoproteins	TRUE	reported	r1KREj	textfile	2	TRUE
37	rs13389219	T	C	T	C	0.0277324	-0.0198026	0.392619	#N/A	FALSE	FALSE	FALSE	ieu-a-1170	2	165539661	0.0200183	14507	0.42232	Knee and hip osteoarthritis || id:ieu-a-1170	Knee and hip osteoarthritis	Knee and hip osteoarthritis || ||	TRUE	igd	TRUE	rs13389219	rs6717858	T	C	C	T	0.00194608	4.49987e-46	high-density lipoproteins	TRUE	reported	r1KREj	textfile	2	TRUE
38	rs1383732	G	A	G	A	-0.0152024	-0.0202027	0.149969	#N/A	FALSE	FALSE	FALSE	ieu-a-1170	4	103953389	0.0312761	14507	0.522701	Knee and hip osteoarthritis || id:ieu-a-1170	Knee and hip osteoarthritis	Knee and hip osteoarthritis || ||	TRUE	igd	#N/A	#N/A	#N/A	#N/A	#N/A	#N/A	#N/A	0.00267698	1.40001e-08	high-density lipoproteins	TRUE	reported	r1KREj	textfile	2	TRUE
39	rs1395221	T	G	T	G	-0.0111888	0	0.397646	#N/A	FALSE	FALSE	FALSE	ieu-a-1170	4	24626903	0.0230903	14507	0.81675	Knee and hip osteoarthritis || id:ieu-a-1170	Knee and hip osteoarthritis	Knee and hip osteoarthritis || ||	TRUE	igd	#N/A	#N/A	#N/A	#N/A	#N/A	#N/A	#N/A	0.00195359	1e-08	high-density lipoproteins	TRUE	reported	r1KREj	textfile	2	TRUE
40	rs141062196	A	G	A	G	-0.0188553	-0.0100503	0.194436	#N/A	FALSE	FALSE	FALSE	ieu-a-1170	17	608209	0.0233251	14507	0.54281	Knee and hip osteoarthritis || id:ieu-a-1170	Knee and hip osteoarthritis	Knee and hip osteoarthritis || ||	TRUE	igd	TRUE	rs141062196	rs17616389	A	G	A	G	0.00241089	5.19996e-15	high-density lipoproteins	TRUE	reported	r1KREj	textfile	2	TRUE
41	rs1412234	C	T	C	T	-0.011989	-0.040822	0.327133	#N/A	FALSE	FALSE	FALSE	ieu-a-1170	9	28414339	0.0212708	14507	0.0740202	Knee and hip osteoarthritis || id:ieu-a-1170	Knee and hip osteoarthritis	Knee and hip osteoarthritis || ||	TRUE	igd	TRUE	rs1412234	rs10968576	C	T	G	A	0.00203583	3.89996e-09	high-density lipoproteins	TRUE	reported	r1KREj	textfile	2	TRUE
42	rs1431659	G	A	G	A	0.0127918	0.0202027	0.728463	#N/A	FALSE	FALSE	FALSE	ieu-a-1170	8	73439070	0.0235646	14507	0.30478	Knee and hip osteoarthritis || id:ieu-a-1170	Knee and hip osteoarthritis	Knee and hip osteoarthritis || ||	TRUE	igd	#N/A	#N/A	#N/A	#N/A	#N/A	#N/A	#N/A	0.00214104	2.30001e-09	high-density lipoproteins	TRUE	reported	r1KREj	textfile	2	TRUE
43	rs1446585	G	A	G	A	0.0167827	0.0198026	0.244295	#N/A	FALSE	FALSE	FALSE	ieu-a-1170	2	136407479	0.0250301	14507	0.39758	Knee and hip osteoarthritis || id:ieu-a-1170	Knee and hip osteoarthritis	Knee and hip osteoarthritis || ||	TRUE	igd	#N/A	#N/A	#N/A	#N/A	#N/A	#N/A	#N/A	0.00217146	1.10002e-14	high-density lipoproteins	TRUE	reported	r1KREj	textfile	2	TRUE
44	rs1534696	A	C	A	C	0.0166573	0	0.540992	#N/A	FALSE	FALSE	FALSE	ieu-a-1170	7	26397239	0.0228602	14507	0.8566	Knee and hip osteoarthritis || id:ieu-a-1170	Knee and hip osteoarthritis	Knee and hip osteoarthritis || ||	TRUE	igd	#N/A	#N/A	#N/A	#N/A	#N/A	#N/A	#N/A	0.0019113	2.90001e-18	high-density lipoproteins	TRUE	reported	r1KREj	textfile	2	TRUE
45	rs1601934	A	G	A	G	-0.10102	-0.00995033	0.687495	#N/A	FALSE	FALSE	FALSE	ieu-a-1170	15	58678512	0.0228602	14507	0.77631	Knee and hip osteoarthritis || id:ieu-a-1170	Knee and hip osteoarthritis	Knee and hip osteoarthritis || ||	TRUE	igd	TRUE	rs1601934	rs10468017	G	A	T	C	0.00207033	1e-200	high-density lipoproteins	TRUE	reported	r1KREj	textfile	2	TRUE
46	rs16928809	A	G	A	G	-0.0262633	0.0100503	0.093089	#N/A	FALSE	FALSE	FALSE	ieu-a-1170	11	2936952	0.0361353	14507	0.80801	Knee and hip osteoarthritis || id:ieu-a-1170	Knee and hip osteoarthritis	Knee and hip osteoarthritis || ||	TRUE	igd	#N/A	#N/A	#N/A	#N/A	#N/A	#N/A	#N/A	0.00329991	1.69981e-15	high-density lipoproteins	TRUE	reported	r1KREj	textfile	2	TRUE
47	rs17124112	A	C	A	C	-0.020798	0	0.07993	#N/A	FALSE	FALSE	FALSE	ieu-a-1170	14	88605509	0.040497	14507	0.90272	Knee and hip osteoarthritis || id:ieu-a-1170	Knee and hip osteoarthritis	Knee and hip osteoarthritis || ||	TRUE	igd	#N/A	#N/A	#N/A	#N/A	#N/A	#N/A	#N/A	0.00352939	3.79997e-09	high-density lipoproteins	TRUE	reported	r1KREj	textfile	2	TRUE
48	rs17326656	T	G	T	G	-0.0223923	-0.0304592	0.238666	#N/A	FALSE	FALSE	FALSE	ieu-a-1170	2	48962291	0.0263225	14507	0.23633	Knee and hip osteoarthritis || id:ieu-a-1170	Knee and hip osteoarthritis	Knee and hip osteoarthritis || ||	TRUE	igd	#N/A	#N/A	#N/A	#N/A	#N/A	#N/A	#N/A	0.00223885	1.50003e-23	high-density lipoproteins	TRUE	reported	r1KREj	textfile	2	TRUE
49	rs174566	G	A	G	A	-0.0562241	0	0.350061	#N/A	FALSE	FALSE	FALSE	ieu-a-1170	11	61592362	0.0204191	14507	0.96834	Knee and hip osteoarthritis || id:ieu-a-1170	Knee and hip osteoarthritis	Knee and hip osteoarthritis || ||	TRUE	igd	#N/A	#N/A	#N/A	#N/A	#N/A	#N/A	#N/A	0.00199551	1.1995e-174	high-density lipoproteins	TRUE	reported	r1KREj	textfile	2	TRUE
50	rs17713879	A	G	A	G	0.0138956	0.0295588	0.364695	#N/A	FALSE	FALSE	FALSE	ieu-a-1170	2	272203	0.0221968	14507	0.17062	Knee and hip osteoarthritis || id:ieu-a-1170	Knee and hip osteoarthritis	Knee and hip osteoarthritis || ||	TRUE	igd	TRUE	rs17713879	rs11553746	A	G	T	C	0.00197564	1.99986e-12	high-density lipoproteins	TRUE	reported	r1KREj	textfile	2	TRUE
51	rs1862205	A	G	A	G	0.0113186	0.0100503	0.404725	#N/A	FALSE	FALSE	FALSE	ieu-a-1170	5	108656635	0.0206255	14507	0.63981	Knee and hip osteoarthritis || id:ieu-a-1170	Knee and hip osteoarthritis	Knee and hip osteoarthritis || ||	TRUE	igd	#N/A	#N/A	#N/A	#N/A	#N/A	#N/A	#N/A	0.00194381	5.80003e-09	high-density lipoproteins	TRUE	reported	r1KREj	textfile	2	TRUE
52	rs1955512	A	G	A	G	0.0109986	-0.00995033	0.575802	#N/A	FALSE	FALSE	FALSE	ieu-a-1170	14	33175822	0.0202167	14507	0.64991	Knee and hip osteoarthritis || id:ieu-a-1170	Knee and hip osteoarthritis	Knee and hip osteoarthritis || ||	TRUE	igd	#N/A	#N/A	#N/A	#N/A	#N/A	#N/A	#N/A	0.00197003	2.39999e-08	high-density lipoproteins	TRUE	reported	r1KREj	textfile	2	TRUE
53	rs201441	G	T	G	T	-0.0109672	0.0100503	0.580679	#N/A	FALSE	FALSE	FALSE	ieu-a-1170	7	101737327	0.0206255	14507	0.68178	Knee and hip osteoarthritis || id:ieu-a-1170	Knee and hip osteoarthritis	Knee and hip osteoarthritis || ||	TRUE	igd	#N/A	#N/A	#N/A	#N/A	#N/A	#N/A	#N/A	0.0019342	1.40001e-08	high-density lipoproteins	TRUE	reported	r1KREj	textfile	2	TRUE
54	rs2066714	C	T	C	T	0.0465396	0	0.128622	#N/A	FALSE	FALSE	FALSE	ieu-a-1170	9	107592189	0.0330444	14507	0.93174	Knee and hip osteoarthritis || id:ieu-a-1170	Knee and hip osteoarthritis	Knee and hip osteoarthritis || ||	TRUE	igd	TRUE	rs2066714	rs4743762	C	T	A	C	0.00284369	3.40017e-60	high-density lipoproteins	TRUE	reported	r1KREj	textfile	2	TRUE
55	rs2068888	A	G	A	G	0.0191803	-0.0202027	0.450441	#N/A	FALSE	FALSE	FALSE	ieu-a-1170	10	94839642	0.0208362	14507	0.40582	Knee and hip osteoarthritis || id:ieu-a-1170	Knee and hip osteoarthritis	Knee and hip osteoarthritis || ||	TRUE	igd	#N/A	#N/A	#N/A	#N/A	#N/A	#N/A	#N/A	0.0019152	1.29987e-23	high-density lipoproteins	TRUE	reported	r1KREj	textfile	2	TRUE
56	rs2098368	T	C	T	C	-0.0116029	-0.0100503	0.54591	#N/A	FALSE	FALSE	FALSE	ieu-a-1170	7	36269284	0.0206255	14507	0.678589	Knee and hip osteoarthritis || id:ieu-a-1170	Knee and hip osteoarthritis	Knee and hip osteoarthritis || ||	TRUE	igd	#N/A	#N/A	#N/A	#N/A	#N/A	#N/A	#N/A	0.00192757	1.79999e-09	high-density lipoproteins	TRUE	reported	r1KREj	textfile	2	TRUE
57	rs2098918	T	C	T	C	0.0118698	-0.0202027	0.45513	#N/A	FALSE	FALSE	FALSE	ieu-a-1170	4	37158591	0.0233251	14507	0.43752	Knee and hip osteoarthritis || id:ieu-a-1170	Knee and hip osteoarthritis	Knee and hip osteoarthritis || ||	TRUE	igd	TRUE	rs2098918	rs13143962	T	C	G	A	0.00191595	5.80003e-10	high-density lipoproteins	TRUE	reported	r1KREj	textfile	2	TRUE
58	rs2155220	T	C	T	C	-0.0105204	0.0295588	0.437951	#N/A	FALSE	FALSE	FALSE	ieu-a-1170	11	76266172	0.0224136	14507	0.23427	Knee and hip osteoarthritis || id:ieu-a-1170	Knee and hip osteoarthritis	Knee and hip osteoarthritis || ||	TRUE	igd	#N/A	#N/A	#N/A	#N/A	#N/A	#N/A	#N/A	0.00191315	3.79997e-08	high-density lipoproteins	TRUE	reported	r1KREj	textfile	2	TRUE
59	rs2159607	T	G	T	G	-0.0239454	0.040822	0.810874	#N/A	FALSE	FALSE	FALSE	ieu-a-1170	3	52501451	0.0265972	14507	0.10971	Knee and hip osteoarthritis || id:ieu-a-1170	Knee and hip osteoarthritis	Knee and hip osteoarthritis || ||	TRUE	igd	#N/A	#N/A	#N/A	#N/A	#N/A	#N/A	#N/A	0.00243213	7.19946e-23	high-density lipoproteins	TRUE	reported	r1KREj	textfile	2	TRUE
60	rs2237035	T	G	T	G	0.0139172	-0.0202027	0.385886	#N/A	FALSE	FALSE	FALSE	ieu-a-1170	4	55526920	0.0235646	14507	0.26018	Knee and hip osteoarthritis || id:ieu-a-1170	Knee and hip osteoarthritis	Knee and hip osteoarthritis || ||	TRUE	igd	TRUE	rs2237035	rs3819389	T	G	T	G	0.00195824	1.20005e-12	high-density lipoproteins	TRUE	reported	r1KREj	textfile	2	TRUE
61	rs2247355	T	C	T	C	0.0206138	-0.0304592	0.182679	#N/A	FALSE	FALSE	FALSE	ieu-a-1170	8	103914604	0.0263225	14507	0.28666	Knee and hip osteoarthritis || id:ieu-a-1170	Knee and hip osteoarthritis	Knee and hip osteoarthritis || ||	TRUE	igd	TRUE	rs2247355	rs601088	T	C	C	A	0.00245873	5.10035e-17	high-density lipoproteins	TRUE	reported	r1KREj	textfile	2	TRUE
62	rs2256609	G	A	G	A	-0.0328881	0	0.189238	#N/A	FALSE	FALSE	FALSE	ieu-a-1170	22	21927064	0.0279495	14507	0.92565	Knee and hip osteoarthritis || id:ieu-a-1170	Knee and hip osteoarthritis	Knee and hip osteoarthritis || ||	TRUE	igd	TRUE	rs2256609	rs140498	G	A	A	G	0.00244058	2.19989e-41	high-density lipoproteins	TRUE	reported	r1KREj	textfile	2	TRUE
63	rs2271308	C	T	C	T	0.0278808	0	0.733051	#N/A	FALSE	FALSE	FALSE	ieu-a-1170	17	37817482	0.0228602	14507	0.86084	Knee and hip osteoarthritis || id:ieu-a-1170	Knee and hip osteoarthritis	Knee and hip osteoarthritis || ||	TRUE	igd	#N/A	#N/A	#N/A	#N/A	#N/A	#N/A	#N/A	0.002156	2.99985e-38	high-density lipoproteins	TRUE	reported	r1KREj	textfile	2	TRUE
64	rs2290866	T	C	T	C	-0.0119226	-0.0100503	0.253153	#N/A	FALSE	FALSE	FALSE	ieu-a-1170	8	105907833	0.0230903	14507	0.75185	Knee and hip osteoarthritis || id:ieu-a-1170	Knee and hip osteoarthritis	Knee and hip osteoarthritis || ||	TRUE	igd	#N/A	#N/A	#N/A	#N/A	#N/A	#N/A	#N/A	0.00218189	4.60002e-08	high-density lipoproteins	TRUE	reported	r1KREj	textfile	2	TRUE
65	rs2297409	A	G	A	G	-0.0333565	0.0392207	0.194635	#N/A	FALSE	FALSE	FALSE	ieu-a-1170	9	107576246	0.0268777	14507	0.12199	Knee and hip osteoarthritis || id:ieu-a-1170	Knee and hip osteoarthritis	Knee and hip osteoarthritis || ||	TRUE	igd	#N/A	#N/A	#N/A	#N/A	#N/A	#N/A	#N/A	0.00240571	1e-43	high-density lipoproteins	TRUE	reported	r1KREj	textfile	2	TRUE
66	rs2298624	T	C	T	C	0.0300361	0.0487902	0.132532	#N/A	FALSE	FALSE	FALSE	ieu-a-1170	18	47429022	0.0314742	14507	0.10482	Knee and hip osteoarthritis || id:ieu-a-1170	Knee and hip osteoarthritis	Knee and hip osteoarthritis || ||	TRUE	igd	#N/A	#N/A	#N/A	#N/A	#N/A	#N/A	#N/A	0.00280916	1.10002e-26	high-density lipoproteins	TRUE	reported	r1KREj	textfile	2	TRUE
67	rs2307111	C	T	C	T	0.0190053	0.00995033	0.394924	#N/A	FALSE	FALSE	FALSE	ieu-a-1170	5	75003678	0.0202167	14507	0.63276	Knee and hip osteoarthritis || id:ieu-a-1170	Knee and hip osteoarthritis	Knee and hip osteoarthritis || ||	TRUE	igd	#N/A	#N/A	#N/A	#N/A	#N/A	#N/A	#N/A	0.0019521	2.09991e-22	high-density lipoproteins	TRUE	reported	r1KREj	textfile	2	TRUE
68	rs2339234	A	G	A	G	-0.0118996	0	0.683004	#N/A	FALSE	FALSE	FALSE	ieu-a-1170	5	170623391	0.0230903	14507	0.95605	Knee and hip osteoarthritis || id:ieu-a-1170	Knee and hip osteoarthritis	Knee and hip osteoarthritis || ||	TRUE	igd	TRUE	rs2339234	rs11134679	G	A	A	G	0.00205717	7.29995e-09	high-density lipoproteins	TRUE	reported	r1KREj	textfile	2	TRUE
69	rs2362541	G	T	G	T	-0.0108666	0.00995033	0.507519	#N/A	FALSE	FALSE	FALSE	ieu-a-1170	2	30478453	0.0226347	14507	0.50809	Knee and hip osteoarthritis || id:ieu-a-1170	Knee and hip osteoarthritis	Knee and hip osteoarthritis || ||	TRUE	igd	#N/A	#N/A	#N/A	#N/A	#N/A	#N/A	#N/A	0.00190325	1.09999e-08	high-density lipoproteins	TRUE	reported	r1KREj	textfile	2	TRUE
70	rs2417125	G	A	G	A	-0.0131524	0.0202027	0.284014	#N/A	FALSE	FALSE	FALSE	ieu-a-1170	9	131562457	0.0260534	14507	0.34629	Knee and hip osteoarthritis || id:ieu-a-1170	Knee and hip osteoarthritis	Knee and hip osteoarthritis || ||	TRUE	igd	TRUE	rs2417125	rs2417126	G	A	T	C	0.00211658	5.19996e-10	high-density lipoproteins	TRUE	reported	r1KREj	textfile	2	TRUE
71	rs2435307	T	C	T	C	0.0162767	-0.0202027	0.48634	#N/A	FALSE	FALSE	FALSE	ieu-a-1170	18	21127910	0.0208362	14507	0.37553	Knee and hip osteoarthritis || id:ieu-a-1170	Knee and hip osteoarthritis	Knee and hip osteoarthritis || ||	TRUE	igd	#N/A	#N/A	#N/A	#N/A	#N/A	#N/A	#N/A	0.00190927	1.50003e-17	high-density lipoproteins	TRUE	reported	r1KREj	textfile	2	TRUE
72	rs2516331	A	C	A	C	0.0126835	0.00995033	0.375524	#N/A	FALSE	FALSE	FALSE	ieu-a-1170	1	212441128	0.0226347	14507	0.59138	Knee and hip osteoarthritis || id:ieu-a-1170	Knee and hip osteoarthritis	Knee and hip osteoarthritis || ||	TRUE	igd	TRUE	rs2516331	rs351408	A	C	A	G	0.00196658	1.09999e-10	high-density lipoproteins	TRUE	reported	r1KREj	textfile	2	TRUE
73	rs2520096	G	A	G	A	0.0147205	0.0295588	0.270192	#N/A	FALSE	FALSE	FALSE	ieu-a-1170	9	136922700	0.0247867	14507	0.26799	Knee and hip osteoarthritis || id:ieu-a-1170	Knee and hip osteoarthritis	Knee and hip osteoarthritis || ||	TRUE	igd	TRUE	rs2520096	rs2810489	G	A	A	G	0.00215114	7.70016e-12	high-density lipoproteins	TRUE	reported	r1KREj	textfile	2	TRUE
74	rs254562	G	A	G	A	-0.0114752	-0.0304592	0.409277	#N/A	FALSE	FALSE	FALSE	ieu-a-1170	5	134441457	0.0210513	14507	0.1836	Knee and hip osteoarthritis || id:ieu-a-1170	Knee and hip osteoarthritis	Knee and hip osteoarthritis || ||	TRUE	igd	#N/A	#N/A	#N/A	#N/A	#N/A	#N/A	#N/A	0.00194192	3.40001e-09	high-density lipoproteins	TRUE	reported	r1KREj	textfile	2	TRUE
75	rs2642438	G	A	G	A	0.0276562	0.0202027	0.702698	#N/A	FALSE	FALSE	FALSE	ieu-a-1170	1	220970593	0.0233251	14507	0.36916	Knee and hip osteoarthritis || id:ieu-a-1170	Knee and hip osteoarthritis	Knee and hip osteoarthritis || ||	TRUE	igd	TRUE	rs2642438	rs2807834	A	G	T	G	0.00207854	2.09991e-40	high-density lipoproteins	TRUE	reported	r1KREj	textfile	2	TRUE
76	rs2645979	A	G	A	G	0.0114281	0.0487902	0.357369	#N/A	FALSE	FALSE	FALSE	ieu-a-1170	12	84017043	0.0217755	14507	0.0241263	Knee and hip osteoarthritis || id:ieu-a-1170	Knee and hip osteoarthritis	Knee and hip osteoarthritis || ||	TRUE	igd	#N/A	#N/A	#N/A	#N/A	#N/A	#N/A	#N/A	0.00198606	8.70001e-09	high-density lipoproteins	TRUE	reported	r1KREj	textfile	2	TRUE
77	rs267738	G	T	G	T	0.0214529	0.0198026	0.219354	#N/A	FALSE	FALSE	FALSE	ieu-a-1170	1	150940625	0.0250301	14507	0.536069	Knee and hip osteoarthritis || id:ieu-a-1170	Knee and hip osteoarthritis	Knee and hip osteoarthritis || ||	TRUE	igd	#N/A	#N/A	#N/A	#N/A	#N/A	#N/A	#N/A	0.00229757	9.8992e-21	high-density lipoproteins	TRUE	reported	r1KREj	textfile	2	TRUE
78	rs2723065	G	A	G	A	0.0149623	0.0198026	0.376773	#N/A	FALSE	FALSE	FALSE	ieu-a-1170	2	65315903	0.0224136	14507	0.28428	Knee and hip osteoarthritis || id:ieu-a-1170	Knee and hip osteoarthritis	Knee and hip osteoarthritis || ||	TRUE	igd	TRUE	rs2723065	rs1420185	G	A	G	A	0.00196239	2.39994e-14	high-density lipoproteins	TRUE	reported	r1KREj	textfile	2	TRUE
79	rs2740488	C	A	C	A	-0.0686515	-0.0100503	0.265328	#N/A	FALSE	FALSE	FALSE	ieu-a-1170	9	107665739	0.0257898	14507	0.63113	Knee and hip osteoarthritis || id:ieu-a-1170	Knee and hip osteoarthritis	Knee and hip osteoarthritis || ||	TRUE	igd	TRUE	rs2740488	rs2575876	C	A	A	G	0.00216181	1e-200	high-density lipoproteins	TRUE	reported	r1KREj	textfile	2	TRUE
80	rs2750411	G	T	G	T	-0.0108405	-0.0202027	0.4919	#N/A	FALSE	FALSE	FALSE	ieu-a-1170	6	139227575	0.0208362	14507	0.28144	Knee and hip osteoarthritis || id:ieu-a-1170	Knee and hip osteoarthritis	Knee and hip osteoarthritis || ||	TRUE	igd	TRUE	rs2750411	rs1188866	G	T	A	G	0.0019091	1.40001e-08	high-density lipoproteins	TRUE	reported	r1KREj	textfile	2	TRUE
81	rs2792751	C	T	C	T	-0.0360998	-0.0198026	0.725031	#N/A	FALSE	FALSE	FALSE	ieu-a-1170	10	113940329	0.0250301	14507	0.47942	Knee and hip osteoarthritis || id:ieu-a-1170	Knee and hip osteoarthritis	Knee and hip osteoarthritis || ||	TRUE	igd	#N/A	#N/A	#N/A	#N/A	#N/A	#N/A	#N/A	0.0021336	3.19963e-64	high-density lipoproteins	TRUE	reported	r1KREj	textfile	2	TRUE
82	rs2800710	C	T	C	T	-0.0202674	0.0100503	0.51821	#N/A	FALSE	FALSE	FALSE	ieu-a-1170	6	127476717	0.0206255	14507	0.67891	Knee and hip osteoarthritis || id:ieu-a-1170	Knee and hip osteoarthritis	Knee and hip osteoarthritis || ||	TRUE	igd	TRUE	rs2800710	rs2489629	C	T	T	C	0.00190382	1.80011e-26	high-density lipoproteins	TRUE	reported	r1KREj	textfile	2	TRUE
83	rs2804894	A	G	A	G	0.0173063	-0.0202027	0.734831	#N/A	FALSE	FALSE	FALSE	ieu-a-1170	10	33648832	0.0233251	14507	0.49285	Knee and hip osteoarthritis || id:ieu-a-1170	Knee and hip osteoarthritis	Knee and hip osteoarthritis || ||	TRUE	igd	TRUE	rs2804894	rs2254822	G	A	G	A	0.0021841	2.29985e-15	high-density lipoproteins	TRUE	reported	r1KREj	textfile	2	TRUE
84	rs2814982	T	C	T	C	-0.0275938	-0.0100503	0.102216	#N/A	FALSE	FALSE	FALSE	ieu-a-1170	6	34546560	0.0333774	14507	0.86614	Knee and hip osteoarthritis || id:ieu-a-1170	Knee and hip osteoarthritis	Knee and hip osteoarthritis || ||	TRUE	igd	#N/A	#N/A	#N/A	#N/A	#N/A	#N/A	#N/A	0.00314209	1.59993e-18	high-density lipoproteins	TRUE	reported	r1KREj	textfile	2	TRUE
85	rs286965	C	T	C	T	-0.0134141	0	0.632135	#N/A	FALSE	FALSE	FALSE	ieu-a-1170	5	153410934	0.0230903	14507	0.84555	Knee and hip osteoarthritis || id:ieu-a-1170	Knee and hip osteoarthritis	Knee and hip osteoarthritis || ||	TRUE	igd	TRUE	rs286965	rs2560059	T	C	G	A	0.00197553	1.10002e-11	high-density lipoproteins	TRUE	reported	r1KREj	textfile	2	TRUE
86	rs2910949	G	T	G	T	0.0133996	0.0512933	0.354888	#N/A	FALSE	FALSE	FALSE	ieu-a-1170	5	39526442	0.021495	14507	0.0211159	Knee and hip osteoarthritis || id:ieu-a-1170	Knee and hip osteoarthritis	Knee and hip osteoarthritis || ||	TRUE	igd	TRUE	rs2910949	rs989248	G	T	G	A	0.00199892	1.99986e-11	high-density lipoproteins	TRUE	reported	r1KREj	textfile	2	TRUE
87	rs2925979	C	T	C	T	0.037299	0.0100503	0.699999	#N/A	FALSE	FALSE	FALSE	ieu-a-1170	16	81534790	0.0206255	14507	0.62939	Knee and hip osteoarthritis || id:ieu-a-1170	Knee and hip osteoarthritis	Knee and hip osteoarthritis || ||	TRUE	igd	#N/A	#N/A	#N/A	#N/A	#N/A	#N/A	#N/A	0.00205659	1.59993e-73	high-density lipoproteins	TRUE	reported	r1KREj	textfile	2	TRUE
88	rs2943645	T	C	T	C	-0.0434706	0.0100503	0.646663	#N/A	FALSE	FALSE	FALSE	ieu-a-1170	2	227099180	0.0230903	14507	0.79885	Knee and hip osteoarthritis || id:ieu-a-1170	Knee and hip osteoarthritis	Knee and hip osteoarthritis || ||	TRUE	igd	#N/A	#N/A	#N/A	#N/A	#N/A	#N/A	#N/A	0.00198833	5.902e-106	high-density lipoproteins	TRUE	reported	r1KREj	textfile	2	TRUE
89	rs2963468	G	A	G	A	-0.0196653	0	0.235297	#N/A	FALSE	FALSE	FALSE	ieu-a-1170	5	158020790	0.0255315	14507	0.9879	Knee and hip osteoarthritis || id:ieu-a-1170	Knee and hip osteoarthritis	Knee and hip osteoarthritis || ||	TRUE	igd	TRUE	rs2963468	rs975630	G	A	A	C	0.00226256	3.59998e-18	high-density lipoproteins	TRUE	reported	r1KREj	textfile	2	TRUE
90	rs2965169	C	A	C	A	0.0120831	0.0202027	0.388738	#N/A	FALSE	FALSE	FALSE	ieu-a-1170	19	45251156	0.0208362	14507	0.22836	Knee and hip osteoarthritis || id:ieu-a-1170	Knee and hip osteoarthritis	Knee and hip osteoarthritis || ||	TRUE	igd	#N/A	#N/A	#N/A	#N/A	#N/A	#N/A	#N/A	0.00195448	6.29999e-10	high-density lipoproteins	TRUE	reported	r1KREj	textfile	2	TRUE
91	rs3027167	T	C	T	C	-0.0124258	0	0.682038	#N/A	FALSE	FALSE	FALSE	ieu-a-1170	17	8062102	0.0204191	14507	0.96538	Knee and hip osteoarthritis || id:ieu-a-1170	Knee and hip osteoarthritis	Knee and hip osteoarthritis || ||	TRUE	igd	TRUE	rs3027167	rs2278637	C	T	G	T	0.00205083	1.40001e-09	high-density lipoproteins	TRUE	reported	r1KREj	textfile	2	TRUE
92	rs3184504	C	T	C	T	0.0265387	0.0198026	0.517322	#N/A	FALSE	FALSE	FALSE	ieu-a-1170	12	111884608	0.0224136	14507	0.29478	Knee and hip osteoarthritis || id:ieu-a-1170	Knee and hip osteoarthritis	Knee and hip osteoarthritis || ||	TRUE	igd	#N/A	#N/A	#N/A	#N/A	#N/A	#N/A	#N/A	0.00190452	3.90032e-44	high-density lipoproteins	TRUE	reported	r1KREj	textfile	2	TRUE
93	rs330089	C	T	C	T	0.0204692	-0.0304592	0.098081	#N/A	FALSE	FALSE	FALSE	ieu-a-1170	8	9149612	0.036883	14507	0.38113	Knee and hip osteoarthritis || id:ieu-a-1170	Knee and hip osteoarthritis	Knee and hip osteoarthritis || ||	TRUE	igd	#N/A	#N/A	#N/A	#N/A	#N/A	#N/A	#N/A	0.00318925	1.40001e-10	high-density lipoproteins	TRUE	reported	r1KREj	textfile	2	TRUE
94	rs34045894	A	G	A	G	-0.0172909	0	0.15624	#N/A	FALSE	FALSE	FALSE	ieu-a-1170	10	33970319	0.0306491	14507	0.97705	Knee and hip osteoarthritis || id:ieu-a-1170	Knee and hip osteoarthritis	Knee and hip osteoarthritis || ||	TRUE	igd	TRUE	rs34045894	rs16934748	A	G	C	T	0.00262706	4.60045e-11	high-density lipoproteins	TRUE	reported	r1KREj	textfile	2	TRUE
95	rs34138141	T	G	T	G	-0.0175318	0.0295588	0.280655	#N/A	FALSE	FALSE	FALSE	ieu-a-1170	17	40818584	0.0224136	14507	0.2645	Knee and hip osteoarthritis || id:ieu-a-1170	Knee and hip osteoarthritis	Knee and hip osteoarthritis || ||	TRUE	igd	TRUE	rs34138141	rs2292749	T	G	T	C	0.00212461	1.59993e-16	high-density lipoproteins	TRUE	reported	r1KREj	textfile	2	TRUE
96	rs367677	G	A	G	A	0.0166703	0.0295588	0.239995	#N/A	FALSE	FALSE	FALSE	ieu-a-1170	14	69273905	0.0271379	14507	0.18357	Knee and hip osteoarthritis || id:ieu-a-1170	Knee and hip osteoarthritis	Knee and hip osteoarthritis || ||	TRUE	igd	TRUE	rs367677	rs194749	G	A	C	T	0.00224786	1.20005e-13	high-density lipoproteins	TRUE	reported	r1KREj	textfile	2	TRUE
97	rs3745683	A	G	A	G	-0.0546353	-0.0725707	0.074638	#N/A	FALSE	FALSE	FALSE	ieu-a-1170	19	11348521	0.0414589	14507	0.0541714	Knee and hip osteoarthritis || id:ieu-a-1170	Knee and hip osteoarthritis	Knee and hip osteoarthritis || ||	TRUE	igd	#N/A	#N/A	#N/A	#N/A	#N/A	#N/A	#N/A	0.00362928	3.19963e-51	high-density lipoproteins	TRUE	reported	r1KREj	textfile	2	TRUE
98	rs3746915	G	A	G	A	0.0108813	0.0198026	0.580939	#N/A	FALSE	FALSE	FALSE	ieu-a-1170	21	43719965	0.0224136	14507	0.32303	Knee and hip osteoarthritis || id:ieu-a-1170	Knee and hip osteoarthritis	Knee and hip osteoarthritis || ||	TRUE	igd	TRUE	rs3746915	rs6586304	A	G	G	A	0.00194098	2.1e-08	high-density lipoproteins	TRUE	reported	r1KREj	textfile	2	TRUE
99	rs3794752	C	T	C	T	0.0128326	0.0198026	0.280634	#N/A	FALSE	FALSE	FALSE	ieu-a-1170	17	53382829	0.0250301	14507	0.4186	Knee and hip osteoarthritis || id:ieu-a-1170	Knee and hip osteoarthritis	Knee and hip osteoarthritis || ||	TRUE	igd	#N/A	#N/A	#N/A	#N/A	#N/A	#N/A	#N/A	0.00213876	2e-09	high-density lipoproteins	TRUE	reported	r1KREj	textfile	2	TRUE
100	rs3814883	T	C	T	C	-0.0153035	-0.0202027	0.482467	#N/A	FALSE	FALSE	FALSE	ieu-a-1170	16	30011618	0.0233251	14507	0.46018	Knee and hip osteoarthritis || id:ieu-a-1170	Knee and hip osteoarthritis	Knee and hip osteoarthritis || ||	TRUE	igd	TRUE	rs3814883	rs12921996	T	C	T	C	0.00189151	5.90065e-16	high-density lipoproteins	TRUE	reported	r1KREj	textfile	2	TRUE
101	rs3924313	A	G	A	G	-0.0239168	0.0198026	0.322221	#N/A	FALSE	FALSE	FALSE	ieu-a-1170	12	125328375	0.0250301	14507	0.40699	Knee and hip osteoarthritis || id:ieu-a-1170	Knee and hip osteoarthritis	Knee and hip osteoarthritis || ||	TRUE	igd	#N/A	#N/A	#N/A	#N/A	#N/A	#N/A	#N/A	0.00204761	1.59993e-31	high-density lipoproteins	TRUE	reported	r1KREj	textfile	2	TRUE
102	rs4074448	A	G	A	G	0.015131	0.0676586	0.589254	#N/A	FALSE	FALSE	FALSE	ieu-a-1170	15	63888495	0.0238587	14507	0.00127909	Knee and hip osteoarthritis || id:ieu-a-1170	Knee and hip osteoarthritis	Knee and hip osteoarthritis || ||	TRUE	igd	#N/A	#N/A	#N/A	#N/A	#N/A	#N/A	#N/A	0.00196355	1.29987e-14	high-density lipoproteins	TRUE	reported	r1KREj	textfile	2	TRUE
103	rs454968	C	T	C	T	0.0110337	-0.00995033	0.644812	#N/A	FALSE	FALSE	FALSE	ieu-a-1170	5	112194693	0.0226347	14507	0.627279	Knee and hip osteoarthritis || id:ieu-a-1170	Knee and hip osteoarthritis	Knee and hip osteoarthritis || ||	TRUE	igd	TRUE	rs454968	rs429427	T	C	A	G	0.00199469	3.2e-08	high-density lipoproteins	TRUE	reported	r1KREj	textfile	2	TRUE
104	rs4599108	T	C	T	C	0.0136654	-0.00995033	0.487654	#N/A	FALSE	FALSE	FALSE	ieu-a-1170	2	85549547	0.0228602	14507	0.80881	Knee and hip osteoarthritis || id:ieu-a-1170	Knee and hip osteoarthritis	Knee and hip osteoarthritis || ||	TRUE	igd	TRUE	rs4599108	rs3184780	T	C	T	C	0.00192434	1.20005e-12	high-density lipoproteins	TRUE	reported	r1KREj	textfile	2	TRUE
105	rs460428	C	T	C	T	-0.0143462	-0.0100503	0.230673	#N/A	FALSE	FALSE	FALSE	ieu-a-1170	22	29970989	0.0257898	14507	0.576581	Knee and hip osteoarthritis || id:ieu-a-1170	Knee and hip osteoarthritis	Knee and hip osteoarthritis || ||	TRUE	igd	#N/A	#N/A	#N/A	#N/A	#N/A	#N/A	#N/A	0.00226779	2.5e-10	high-density lipoproteins	TRUE	reported	r1KREj	textfile	2	TRUE
106	rs4614	G	A	G	A	-0.0178217	-0.0295588	0.406222	#N/A	FALSE	FALSE	FALSE	ieu-a-1170	11	118952371	0.0221968	14507	0.14377	Knee and hip osteoarthritis || id:ieu-a-1170	Knee and hip osteoarthritis	Knee and hip osteoarthritis || ||	TRUE	igd	#N/A	#N/A	#N/A	#N/A	#N/A	#N/A	#N/A	0.00193829	3.80014e-20	high-density lipoproteins	TRUE	reported	r1KREj	textfile	2	TRUE
107	rs4650994	A	G	A	G	-0.018056	-0.0100503	0.531842	#N/A	FALSE	FALSE	FALSE	ieu-a-1170	1	178515312	0.0206255	14507	0.53268	Knee and hip osteoarthritis || id:ieu-a-1170	Knee and hip osteoarthritis	Knee and hip osteoarthritis || ||	TRUE	igd	#N/A	#N/A	#N/A	#N/A	#N/A	#N/A	#N/A	0.00190061	2.09991e-21	high-density lipoproteins	TRUE	reported	r1KREj	textfile	2	TRUE
108	rs4691379	T	C	T	C	0.0118717	0	0.318939	#N/A	FALSE	FALSE	FALSE	ieu-a-1170	4	157720253	0.0228602	14507	0.85849	Knee and hip osteoarthritis || id:ieu-a-1170	Knee and hip osteoarthritis	Knee and hip osteoarthritis || ||	TRUE	igd	TRUE	rs4691379	rs6819797	T	C	C	T	0.00204326	6.19998e-09	high-density lipoproteins	TRUE	reported	r1KREj	textfile	2	TRUE
109	rs4803773	G	A	G	A	0.0400846	-0.0295588	0.498722	#N/A	FALSE	FALSE	FALSE	ieu-a-1170	19	45447161	0.0198237	14507	0.18337	Knee and hip osteoarthritis || id:ieu-a-1170	Knee and hip osteoarthritis	Knee and hip osteoarthritis || ||	TRUE	igd	TRUE	rs4803773	rs5157	G	A	C	T	0.00199508	8.69961e-90	high-density lipoproteins	TRUE	reported	r1KREj	textfile	2	TRUE
110	rs4804101	T	G	T	G	-0.0139042	0	0.438994	#N/A	FALSE	FALSE	FALSE	ieu-a-1170	19	7223848	0.0204191	14507	0.97969	Knee and hip osteoarthritis || id:ieu-a-1170	Knee and hip osteoarthritis	Knee and hip osteoarthritis || ||	TRUE	igd	TRUE	rs4804101	rs4804416	T	G	G	T	0.00192656	5.30029e-13	high-density lipoproteins	TRUE	reported	r1KREj	textfile	2	TRUE
111	rs4855582	T	C	T	C	0.0111652	0	0.429621	#N/A	FALSE	FALSE	FALSE	ieu-a-1170	3	108868125	0.0228602	14507	0.90918	Knee and hip osteoarthritis || id:ieu-a-1170	Knee and hip osteoarthritis	Knee and hip osteoarthritis || ||	TRUE	igd	TRUE	rs4855582	rs10933975	T	C	A	G	0.00192369	6.49995e-09	high-density lipoproteins	TRUE	reported	r1KREj	textfile	2	TRUE
112	rs4871603	T	C	T	C	0.0360061	-0.0202027	0.653471	#N/A	FALSE	FALSE	FALSE	ieu-a-1170	8	126480367	0.0235646	14507	0.26481	Knee and hip osteoarthritis || id:ieu-a-1170	Knee and hip osteoarthritis	Knee and hip osteoarthritis || ||	TRUE	igd	#N/A	#N/A	#N/A	#N/A	#N/A	#N/A	#N/A	0.00199228	5.19996e-73	high-density lipoproteins	TRUE	reported	r1KREj	textfile	2	TRUE
113	rs4871624	G	T	G	T	-0.020416	0.040822	0.286726	#N/A	FALSE	FALSE	FALSE	ieu-a-1170	8	126629328	0.0240588	14507	0.055129	Knee and hip osteoarthritis || id:ieu-a-1170	Knee and hip osteoarthritis	Knee and hip osteoarthritis || ||	TRUE	igd	#N/A	#N/A	#N/A	#N/A	#N/A	#N/A	#N/A	0.00211032	3.90032e-22	high-density lipoproteins	TRUE	reported	r1KREj	textfile	2	TRUE
114	rs4899251	T	C	T	C	-0.0232048	-0.0487902	0.942012	#N/A	FALSE	FALSE	FALSE	ieu-a-1170	14	69149814	0.0460673	14507	0.2499	Knee and hip osteoarthritis || id:ieu-a-1170	Knee and hip osteoarthritis	Knee and hip osteoarthritis || ||	TRUE	igd	#N/A	#N/A	#N/A	#N/A	#N/A	#N/A	#N/A	0.0041399	2.1e-08	high-density lipoproteins	TRUE	reported	r1KREj	textfile	2	TRUE
115	rs4969141	T	C	T	C	0.0296373	-0.0100503	0.489676	#N/A	FALSE	FALSE	FALSE	ieu-a-1170	17	76392144	0.0206255	14507	0.49199	Knee and hip osteoarthritis || id:ieu-a-1170	Knee and hip osteoarthritis	Knee and hip osteoarthritis || ||	TRUE	igd	TRUE	rs4969141	rs17561950	C	T	G	A	0.00191152	3.19963e-54	high-density lipoproteins	TRUE	reported	r1KREj	textfile	2	TRUE
116	rs532436	A	G	A	G	0.0231547	0	0.184606	#N/A	FALSE	FALSE	FALSE	ieu-a-1170	9	136154168	0.0255315	14507	0.86611	Knee and hip osteoarthritis || id:ieu-a-1170	Knee and hip osteoarthritis	Knee and hip osteoarthritis || ||	TRUE	igd	TRUE	rs532436	rs579459	A	G	C	T	0.00245365	3.80014e-21	high-density lipoproteins	TRUE	reported	r1KREj	textfile	2	TRUE
117	rs549058	T	G	T	G	0.0171095	0.0295588	0.120319	#N/A	FALSE	FALSE	FALSE	ieu-a-1170	13	51201045	0.0347276	14507	0.41303	Knee and hip osteoarthritis || id:ieu-a-1170	Knee and hip osteoarthritis	Knee and hip osteoarthritis || ||	TRUE	igd	#N/A	#N/A	#N/A	#N/A	#N/A	#N/A	#N/A	0.00293694	5.69994e-09	high-density lipoproteins	TRUE	reported	r1KREj	textfile	2	TRUE
118	rs55781197	G	A	G	A	0.0587349	-0.0202027	0.115034	#N/A	FALSE	FALSE	FALSE	ieu-a-1170	16	68033539	0.0312761	14507	0.41771	Knee and hip osteoarthritis || id:ieu-a-1170	Knee and hip osteoarthritis	Knee and hip osteoarthritis || ||	TRUE	igd	TRUE	rs55781197	rs7204974	G	A	A	G	0.00295144	4.00037e-88	high-density lipoproteins	TRUE	reported	r1KREj	textfile	2	TRUE
119	rs557933	C	A	C	A	0.0152472	0	0.520349	#N/A	FALSE	FALSE	FALSE	ieu-a-1170	1	234853268	0.0228602	14507	0.87284	Knee and hip osteoarthritis || id:ieu-a-1170	Knee and hip osteoarthritis	Knee and hip osteoarthritis || ||	TRUE	igd	#N/A	#N/A	#N/A	#N/A	#N/A	#N/A	#N/A	0.00190783	1.29987e-15	high-density lipoproteins	TRUE	reported	r1KREj	textfile	2	TRUE
120	rs55935382	A	C	A	C	0.01764	-0.0100503	0.32503	#N/A	FALSE	FALSE	FALSE	ieu-a-1170	7	50305863	0.0230903	14507	0.762441	Knee and hip osteoarthritis || id:ieu-a-1170	Knee and hip osteoarthritis	Knee and hip osteoarthritis || ||	TRUE	igd	TRUE	rs55935382	rs4917014	A	C	G	T	0.00203822	4.90004e-18	high-density lipoproteins	TRUE	reported	r1KREj	textfile	2	TRUE
121	rs564832	C	T	C	T	-0.011708	-0.0202027	0.315005	#N/A	FALSE	FALSE	FALSE	ieu-a-1170	11	30418246	0.0233251	14507	0.4062	Knee and hip osteoarthritis || id:ieu-a-1170	Knee and hip osteoarthritis	Knee and hip osteoarthritis || ||	TRUE	igd	#N/A	#N/A	#N/A	#N/A	#N/A	#N/A	#N/A	0.00205455	1.2e-08	high-density lipoproteins	TRUE	reported	r1KREj	textfile	2	TRUE
122	rs58123204	G	A	G	A	-0.0184574	-0.0392207	0.153445	#N/A	FALSE	FALSE	FALSE	ieu-a-1170	12	53783396	0.0268777	14507	0.13617	Knee and hip osteoarthritis || id:ieu-a-1170	Knee and hip osteoarthritis	Knee and hip osteoarthritis || ||	TRUE	igd	TRUE	rs58123204	rs2683522	G	A	T	C	0.00264401	2.90001e-12	high-density lipoproteins	TRUE	reported	r1KREj	textfile	2	TRUE
123	rs58298943	T	C	T	C	0.0201986	0.0487902	0.084318	#N/A	FALSE	FALSE	FALSE	ieu-a-1170	12	57399015	0.0363317	14507	0.16736	Knee and hip osteoarthritis || id:ieu-a-1170	Knee and hip osteoarthritis	Knee and hip osteoarthritis || ||	TRUE	igd	TRUE	rs58298943	rs4016338	T	C	C	T	0.00342748	3.79997e-09	high-density lipoproteins	TRUE	reported	r1KREj	textfile	2	TRUE
124	rs59104589	T	C	T	C	0.0150155	-0.0202027	0.358286	#N/A	FALSE	FALSE	FALSE	ieu-a-1170	2	242322680	0.0208362	14507	0.37359	Knee and hip osteoarthritis || id:ieu-a-1170	Knee and hip osteoarthritis	Knee and hip osteoarthritis || ||	TRUE	igd	TRUE	rs59104589	rs3771555	T	C	C	T	0.0019816	3.50026e-14	high-density lipoproteins	TRUE	reported	r1KREj	textfile	2	TRUE
125	rs6059958	T	C	T	C	0.0146541	-0.0487902	0.170742	#N/A	FALSE	FALSE	FALSE	ieu-a-1170	20	30143278	0.0266225	14507	0.0632805	Knee and hip osteoarthritis || id:ieu-a-1170	Knee and hip osteoarthritis	Knee and hip osteoarthritis || ||	TRUE	igd	#N/A	#N/A	#N/A	#N/A	#N/A	#N/A	#N/A	0.00255516	9.69996e-09	high-density lipoproteins	TRUE	reported	r1KREj	textfile	2	TRUE
126	rs6073958	C	T	C	T	-0.0609299	0.0392207	0.198804	#N/A	FALSE	FALSE	FALSE	ieu-a-1170	20	44576502	0.0268777	14507	0.11944	Knee and hip osteoarthritis || id:ieu-a-1170	Knee and hip osteoarthritis	Knee and hip osteoarthritis || ||	TRUE	igd	TRUE	rs6073958	rs7679	C	T	C	T	0.00239207	4.102e-143	high-density lipoproteins	TRUE	reported	r1KREj	textfile	2	TRUE
127	rs6075860	A	G	A	G	-0.0128	0.040822	0.56549	#N/A	FALSE	FALSE	FALSE	ieu-a-1170	20	21914194	0.0212708	14507	0.0530664	Knee and hip osteoarthritis || id:ieu-a-1170	Knee and hip osteoarthritis	Knee and hip osteoarthritis || ||	TRUE	igd	TRUE	rs6075860	rs927059	G	A	T	C	0.00192763	3.10027e-11	high-density lipoproteins	TRUE	reported	r1KREj	textfile	2	TRUE
128	rs61352607	T	G	T	G	0.0306111	0.0392207	0.240851	#N/A	FALSE	FALSE	FALSE	ieu-a-1170	12	57844049	0.024548	14507	0.1345	Knee and hip osteoarthritis || id:ieu-a-1170	Knee and hip osteoarthritis	Knee and hip osteoarthritis || ||	TRUE	igd	TRUE	rs61352607	rs3741414	T	G	T	C	0.00222442	4.40048e-43	high-density lipoproteins	TRUE	reported	r1KREj	textfile	2	TRUE
129	rs6142206	A	G	A	G	-0.0161106	-0.0202027	0.42072	#N/A	FALSE	FALSE	FALSE	ieu-a-1170	20	33212055	0.0208362	14507	0.35401	Knee and hip osteoarthritis || id:ieu-a-1170	Knee and hip osteoarthritis	Knee and hip osteoarthritis || ||	TRUE	igd	#N/A	#N/A	#N/A	#N/A	#N/A	#N/A	#N/A	0.00193468	8.30042e-17	high-density lipoproteins	TRUE	reported	r1KREj	textfile	2	TRUE
130	rs61596977	T	C	T	C	-0.016225	0.0861777	0.140363	#N/A	FALSE	FALSE	FALSE	ieu-a-1170	8	96025735	0.0306019	14507	0.00733247	Knee and hip osteoarthritis || id:ieu-a-1170	Knee and hip osteoarthritis	Knee and hip osteoarthritis || ||	TRUE	igd	TRUE	rs61596977	rs10097930	T	C	G	A	0.00273721	3.09999e-09	high-density lipoproteins	TRUE	reported	r1KREj	textfile	2	TRUE
131	rs61805075	A	G	A	G	-0.0257183	-0.0202027	0.328694	#N/A	FALSE	FALSE	FALSE	ieu-a-1170	1	182168885	0.0235646	14507	0.27259	Knee and hip osteoarthritis || id:ieu-a-1170	Knee and hip osteoarthritis	Knee and hip osteoarthritis || ||	TRUE	igd	TRUE	rs61805075	rs1689800	A	G	G	A	0.00202534	6.00067e-37	high-density lipoproteins	TRUE	reported	r1KREj	textfile	2	TRUE
132	rs635769	C	T	C	T	0.0197069	-0.0304592	0.628046	#N/A	FALSE	FALSE	FALSE	ieu-a-1170	6	139835689	0.0235646	14507	0.22216	Knee and hip osteoarthritis || id:ieu-a-1170	Knee and hip osteoarthritis	Knee and hip osteoarthritis || ||	TRUE	igd	TRUE	rs635769	rs668459	T	C	C	T	0.00196961	1.39991e-23	high-density lipoproteins	TRUE	reported	r1KREj	textfile	2	TRUE
133	rs6460894	C	T	C	T	-0.0121653	-0.0304592	0.339247	#N/A	FALSE	FALSE	FALSE	ieu-a-1170	7	12255778	0.0210513	14507	0.15918	Knee and hip osteoarthritis || id:ieu-a-1170	Knee and hip osteoarthritis	Knee and hip osteoarthritis || ||	TRUE	igd	TRUE	rs6460894	rs1020004	C	T	C	T	0.00201452	1.6e-09	high-density lipoproteins	TRUE	reported	r1KREj	textfile	2	TRUE
134	rs6469605	T	C	T	C	0.0316197	-0.0487902	0.568501	#N/A	FALSE	FALSE	FALSE	ieu-a-1170	8	116630311	0.0217755	14507	0.0147931	Knee and hip osteoarthritis || id:ieu-a-1170	Knee and hip osteoarthritis	Knee and hip osteoarthritis || ||	TRUE	igd	TRUE	rs6469605	rs2737217	C	T	A	G	0.00191959	5.79963e-61	high-density lipoproteins	TRUE	reported	r1KREj	textfile	2	TRUE
135	rs6693842	C	T	C	T	0.013664	0.040822	0.364844	#N/A	FALSE	FALSE	FALSE	ieu-a-1170	1	66089782	0.0212708	14507	0.0330278	Knee and hip osteoarthritis || id:ieu-a-1170	Knee and hip osteoarthritis	Knee and hip osteoarthritis || ||	TRUE	igd	TRUE	rs6693842	rs6700896	C	T	T	C	0.00199336	7.10068e-12	high-density lipoproteins	TRUE	reported	r1KREj	textfile	2	TRUE
136	rs6705285	T	G	T	G	0.0115225	-0.0487902	0.609068	#N/A	FALSE	FALSE	FALSE	ieu-a-1170	2	66709468	0.0219841	14507	0.0363471	Knee and hip osteoarthritis || id:ieu-a-1170	Knee and hip osteoarthritis	Knee and hip osteoarthritis || ||	TRUE	igd	#N/A	#N/A	#N/A	#N/A	#N/A	#N/A	#N/A	0.00191933	1.89998e-09	high-density lipoproteins	TRUE	reported	r1KREj	textfile	2	TRUE
137	rs676210	A	G	A	G	0.0592694	0	0.205227	#N/A	FALSE	FALSE	FALSE	ieu-a-1170	2	21231524	0.0255315	14507	0.98862	Knee and hip osteoarthritis || id:ieu-a-1170	Knee and hip osteoarthritis	Knee and hip osteoarthritis || ||	TRUE	igd	#N/A	#N/A	#N/A	#N/A	#N/A	#N/A	#N/A	0.00235237	4.4978e-140	high-density lipoproteins	TRUE	reported	r1KREj	textfile	2	TRUE
138	rs6765484	T	C	T	C	0.0225207	-0.0100503	0.472827	#N/A	FALSE	FALSE	FALSE	ieu-a-1170	3	50041313	0.0206255	14507	0.56176	Knee and hip osteoarthritis || id:ieu-a-1170	Knee and hip osteoarthritis	Knee and hip osteoarthritis || ||	TRUE	igd	#N/A	#N/A	#N/A	#N/A	#N/A	#N/A	#N/A	0.00190864	3.90032e-32	high-density lipoproteins	TRUE	reported	r1KREj	textfile	2	TRUE
139	rs680321	C	T	C	T	0.0108517	-0.0198026	0.456556	#N/A	FALSE	FALSE	FALSE	ieu-a-1170	18	29797958	0.0224136	14507	0.31628	Knee and hip osteoarthritis || id:ieu-a-1170	Knee and hip osteoarthritis	Knee and hip osteoarthritis || ||	TRUE	igd	#N/A	#N/A	#N/A	#N/A	#N/A	#N/A	#N/A	0.00191658	1.5e-08	high-density lipoproteins	TRUE	reported	r1KREj	textfile	2	TRUE
140	rs6824451	A	G	A	G	-0.0200444	-0.0198026	0.464071	#N/A	FALSE	FALSE	FALSE	ieu-a-1170	4	89726283	0.0200183	14507	0.33629	Knee and hip osteoarthritis || id:ieu-a-1170	Knee and hip osteoarthritis	Knee and hip osteoarthritis || ||	TRUE	igd	TRUE	rs6824451	rs2276936	A	G	C	A	0.00191167	1e-25	high-density lipoproteins	TRUE	reported	r1KREj	textfile	2	TRUE
141	rs686030	A	C	A	C	0.0498241	0.0100503	0.858823	#N/A	FALSE	FALSE	FALSE	ieu-a-1170	9	15304782	0.0309594	14507	0.718219	Knee and hip osteoarthritis || id:ieu-a-1170	Knee and hip osteoarthritis	Knee and hip osteoarthritis || ||	TRUE	igd	#N/A	#N/A	#N/A	#N/A	#N/A	#N/A	#N/A	0.00273951	6.4998e-74	high-density lipoproteins	TRUE	reported	r1KREj	textfile	2	TRUE
142	rs689183	T	G	T	G	-0.0158298	0.040822	0.751408	#N/A	FALSE	FALSE	FALSE	ieu-a-1170	11	110012143	0.0265972	14507	0.097949	Knee and hip osteoarthritis || id:ieu-a-1170	Knee and hip osteoarthritis	Knee and hip osteoarthritis || ||	TRUE	igd	#N/A	#N/A	#N/A	#N/A	#N/A	#N/A	#N/A	0.00220903	7.70016e-13	high-density lipoproteins	TRUE	reported	r1KREj	textfile	2	TRUE
143	rs6934962	T	C	T	C	0.0161905	0.0582689	0.40151	#N/A	FALSE	FALSE	FALSE	ieu-a-1170	6	116325142	0.0217755	14507	0.010354	Knee and hip osteoarthritis || id:ieu-a-1170	Knee and hip osteoarthritis	Knee and hip osteoarthritis || ||	TRUE	igd	TRUE	rs6934962	rs3756772	T	C	T	C	0.00194099	7.29962e-17	high-density lipoproteins	TRUE	reported	r1KREj	textfile	2	TRUE
144	rs7036107	G	A	G	A	-0.0122524	-0.0198026	0.51098	#N/A	FALSE	FALSE	FALSE	ieu-a-1170	9	92191467	0.0200183	14507	0.43396	Knee and hip osteoarthritis || id:ieu-a-1170	Knee and hip osteoarthritis	Knee and hip osteoarthritis || ||	TRUE	igd	TRUE	rs7036107	rs10797116	A	G	T	C	0.00194377	2.90001e-10	high-density lipoproteins	TRUE	reported	r1KREj	textfile	2	TRUE
145	rs7158166	C	T	C	T	0.0140932	0.0198026	0.593856	#N/A	FALSE	FALSE	FALSE	ieu-a-1170	14	103242725	0.0224136	14507	0.30755	Knee and hip osteoarthritis || id:ieu-a-1170	Knee and hip osteoarthritis	Knee and hip osteoarthritis || ||	TRUE	igd	TRUE	rs7158166	rs2075771	T	C	C	T	0.00195101	5.10035e-13	high-density lipoproteins	TRUE	reported	r1KREj	textfile	2	TRUE
146	rs7170463	G	A	G	A	0.018911	0.0295588	0.311432	#N/A	FALSE	FALSE	FALSE	ieu-a-1170	15	41893120	0.0221968	14507	0.14362	Knee and hip osteoarthritis || id:ieu-a-1170	Knee and hip osteoarthritis	Knee and hip osteoarthritis || ||	TRUE	igd	TRUE	rs7170463	rs11630209	G	A	T	C	0.0020591	4.19952e-20	high-density lipoproteins	TRUE	reported	r1KREj	textfile	2	TRUE
147	rs7186799	C	A	C	A	-0.0220239	-0.0304592	0.437388	#N/A	FALSE	FALSE	FALSE	ieu-a-1170	16	57220016	0.0210513	14507	0.14408	Knee and hip osteoarthritis || id:ieu-a-1170	Knee and hip osteoarthritis	Knee and hip osteoarthritis || ||	TRUE	igd	#N/A	#N/A	#N/A	#N/A	#N/A	#N/A	#N/A	0.00190185	5.19996e-31	high-density lipoproteins	TRUE	reported	r1KREj	textfile	2	TRUE
148	rs7218647	A	G	A	G	0.0109209	-0.040822	0.559041	#N/A	FALSE	FALSE	FALSE	ieu-a-1170	17	76783642	0.0212708	14507	0.0613889	Knee and hip osteoarthritis || id:ieu-a-1170	Knee and hip osteoarthritis	Knee and hip osteoarthritis || ||	TRUE	igd	TRUE	rs7218647	rs6501249	G	A	A	G	0.00192614	1.40001e-08	high-density lipoproteins	TRUE	reported	r1KREj	textfile	2	TRUE
149	rs7281183	A	G	A	G	-0.01272	-0.0198026	0.737142	#N/A	FALSE	FALSE	FALSE	ieu-a-1170	21	16414774	0.0250301	14507	0.4039	Knee and hip osteoarthritis || id:ieu-a-1170	Knee and hip osteoarthritis	Knee and hip osteoarthritis || ||	TRUE	igd	TRUE	rs7281183	rs1969600	G	A	A	G	0.00218963	6.29999e-09	high-density lipoproteins	TRUE	reported	r1KREj	textfile	2	TRUE
150	rs72926946	A	C	A	C	-0.0206565	-0.0202027	0.296376	#N/A	FALSE	FALSE	FALSE	ieu-a-1170	2	203488449	0.0235646	14507	0.32301	Knee and hip osteoarthritis || id:ieu-a-1170	Knee and hip osteoarthritis	Knee and hip osteoarthritis || ||	TRUE	igd	TRUE	rs72926946	rs10189685	A	C	A	G	0.00208041	3.10027e-23	high-density lipoproteins	TRUE	reported	r1KREj	textfile	2	TRUE
151	rs72964564	C	A	C	A	-0.0125748	0.0392207	0.250244	#N/A	FALSE	FALSE	FALSE	ieu-a-1170	3	123065778	0.024548	14507	0.15046	Knee and hip osteoarthritis || id:ieu-a-1170	Knee and hip osteoarthritis	Knee and hip osteoarthritis || ||	TRUE	igd	TRUE	rs72964564	rs11708067	C	A	G	A	0.00220598	1.2e-08	high-density lipoproteins	TRUE	reported	r1KREj	textfile	2	TRUE
152	rs73151974	T	C	T	C	-0.0161895	0.0198026	0.144024	#N/A	FALSE	FALSE	FALSE	ieu-a-1170	7	134670619	0.0323979	14507	0.44358	Knee and hip osteoarthritis || id:ieu-a-1170	Knee and hip osteoarthritis	Knee and hip osteoarthritis || ||	TRUE	igd	TRUE	rs73151974	rs17168159	T	C	T	C	0.00273371	3.2e-09	high-density lipoproteins	TRUE	reported	r1KREj	textfile	2	TRUE
153	rs73243877	G	A	G	A	-0.0253693	-0.0725707	0.168086	#N/A	FALSE	FALSE	FALSE	ieu-a-1170	4	26079994	0.0274568	14507	0.00745126	Knee and hip osteoarthritis || id:ieu-a-1170	Knee and hip osteoarthritis	Knee and hip osteoarthritis || ||	TRUE	igd	TRUE	rs73243877	rs2048508	G	A	C	T	0.00254909	2.49977e-23	high-density lipoproteins	TRUE	reported	r1KREj	textfile	2	TRUE
154	rs7622114	A	C	A	C	0.0115687	0.040822	0.581017	#N/A	FALSE	FALSE	FALSE	ieu-a-1170	3	36960660	0.0212708	14507	0.0828858	Knee and hip osteoarthritis || id:ieu-a-1170	Knee and hip osteoarthritis	Knee and hip osteoarthritis || ||	TRUE	igd	#N/A	#N/A	#N/A	#N/A	#N/A	#N/A	#N/A	0.00193999	2.5e-09	high-density lipoproteins	TRUE	reported	r1KREj	textfile	2	TRUE
155	rs76247316	C	T	C	T	-0.0113866	0.0198026	0.479856	#N/A	FALSE	FALSE	FALSE	ieu-a-1170	3	160214469	0.0200183	14507	0.39089	Knee and hip osteoarthritis || id:ieu-a-1170	Knee and hip osteoarthritis	Knee and hip osteoarthritis || ||	TRUE	igd	TRUE	rs76247316	rs3732706	C	T	A	G	0.0019083	2.39999e-09	high-density lipoproteins	TRUE	reported	r1KREj	textfile	2	TRUE
156	rs7665587	C	T	C	T	0.0139886	0	0.42208	#N/A	FALSE	FALSE	FALSE	ieu-a-1170	4	99825639	0.0228602	14507	0.84055	Knee and hip osteoarthritis || id:ieu-a-1170	Knee and hip osteoarthritis	Knee and hip osteoarthritis || ||	TRUE	igd	TRUE	rs7665587	rs6852715	C	T	T	C	0.00193372	4.70002e-13	high-density lipoproteins	TRUE	reported	r1KREj	textfile	2	TRUE
157	rs77320712	T	G	T	G	-0.0127407	-0.0202027	0.235452	#N/A	FALSE	FALSE	FALSE	ieu-a-1170	3	153242441	0.0260534	14507	0.42403	Knee and hip osteoarthritis || id:ieu-a-1170	Knee and hip osteoarthritis	Knee and hip osteoarthritis || ||	TRUE	igd	TRUE	rs77320712	rs4321512	T	G	G	T	0.0022658	1.89998e-08	high-density lipoproteins	TRUE	reported	r1KREj	textfile	2	TRUE
158	rs77605964	A	G	A	G	0.0170396	0.0487902	0.226924	#N/A	FALSE	FALSE	FALSE	ieu-a-1170	7	106979291	0.0243138	14507	0.0753876	Knee and hip osteoarthritis || id:ieu-a-1170	Knee and hip osteoarthritis	Knee and hip osteoarthritis || ||	TRUE	igd	TRUE	rs77605964	rs12535081	A	G	T	C	0.00227819	7.50067e-14	high-density lipoproteins	TRUE	reported	r1KREj	textfile	2	TRUE
159	rs7794796	T	C	T	C	-0.016879	-0.0198026	0.332335	#N/A	FALSE	FALSE	FALSE	ieu-a-1170	7	150542515	0.0226347	14507	0.48644	Knee and hip osteoarthritis || id:ieu-a-1170	Knee and hip osteoarthritis	Knee and hip osteoarthritis || ||	TRUE	igd	TRUE	rs7794796	rs6977081	T	C	T	G	0.00203772	1.20005e-16	high-density lipoproteins	TRUE	reported	r1KREj	textfile	2	TRUE
160	rs7853377	G	A	G	A	0.0152447	0.00995033	0.216224	#N/A	FALSE	FALSE	FALSE	ieu-a-1170	9	86617265	0.0252783	14507	0.714779	Knee and hip osteoarthritis || id:ieu-a-1170	Knee and hip osteoarthritis	Knee and hip osteoarthritis || ||	TRUE	igd	TRUE	rs7853377	rs1982151	G	A	A	G	0.0023168	4.70002e-11	high-density lipoproteins	TRUE	reported	r1KREj	textfile	2	TRUE
161	rs7924036	T	G	T	G	0.0138679	0.0198026	0.503377	#N/A	FALSE	FALSE	FALSE	ieu-a-1170	10	65277026	0.0200183	14507	0.33877	Knee and hip osteoarthritis || id:ieu-a-1170	Knee and hip osteoarthritis	Knee and hip osteoarthritis || ||	TRUE	igd	TRUE	rs7924036	rs7082470	G	T	G	A	0.00190752	3.59998e-13	high-density lipoproteins	TRUE	reported	r1KREj	textfile	2	TRUE
162	rs8007841	C	T	C	T	-0.0128714	0.0100503	0.656767	#N/A	FALSE	FALSE	FALSE	ieu-a-1170	14	81647878	0.0230903	14507	0.70119	Knee and hip osteoarthritis || id:ieu-a-1170	Knee and hip osteoarthritis	Knee and hip osteoarthritis || ||	TRUE	igd	#N/A	#N/A	#N/A	#N/A	#N/A	#N/A	#N/A	0.0020177	1.79999e-10	high-density lipoproteins	TRUE	reported	r1KREj	textfile	2	TRUE
163	rs880674	C	T	C	T	0.0149836	0.040822	0.142056	#N/A	FALSE	FALSE	FALSE	ieu-a-1170	4	2256716	0.0319294	14507	0.19584	Knee and hip osteoarthritis || id:ieu-a-1170	Knee and hip osteoarthritis	Knee and hip osteoarthritis || ||	TRUE	igd	TRUE	rs880674	rs2236998	C	T	G	A	0.00273775	4.39997e-08	high-density lipoproteins	TRUE	reported	r1KREj	textfile	2	TRUE
164	rs907866	A	G	A	G	-0.0183154	0.0304592	0.445487	#N/A	FALSE	FALSE	FALSE	ieu-a-1170	2	20374286	0.0210513	14507	0.17499	Knee and hip osteoarthritis || id:ieu-a-1170	Knee and hip osteoarthritis	Knee and hip osteoarthritis || ||	TRUE	igd	TRUE	rs907866	rs6531216	A	G	G	A	0.00191879	1.39991e-21	high-density lipoproteins	TRUE	reported	r1KREj	textfile	2	TRUE
165	rs9327468	A	C	A	C	-0.0148994	0	0.755398	#N/A	FALSE	FALSE	FALSE	ieu-a-1170	5	127498380	0.0255315	14507	0.9164	Knee and hip osteoarthritis || id:ieu-a-1170	Knee and hip osteoarthritis	Knee and hip osteoarthritis || ||	TRUE	igd	TRUE	rs9327468	rs790155	C	A	C	T	0.00221907	1.9002e-11	high-density lipoproteins	TRUE	reported	r1KREj	textfile	2	TRUE
166	rs968050	T	C	T	C	0.0136601	0.0582689	0.48238	#N/A	FALSE	FALSE	FALSE	ieu-a-1170	6	98579481	0.0217755	14507	0.00754171	Knee and hip osteoarthritis || id:ieu-a-1170	Knee and hip osteoarthritis	Knee and hip osteoarthritis || ||	TRUE	igd	TRUE	rs968050	rs12204181	C	T	T	C	0.00190807	8.10028e-13	high-density lipoproteins	TRUE	reported	r1KREj	textfile	2	TRUE
167	rs9904004	G	A	G	A	-0.0302694	-0.0100503	0.060744	#N/A	FALSE	FALSE	FALSE	ieu-a-1170	17	17484654	0.0465106	14507	0.75809	Knee and hip osteoarthritis || id:ieu-a-1170	Knee and hip osteoarthritis	Knee and hip osteoarthritis || ||	TRUE	igd	TRUE	rs9904004	rs7224725	G	A	T	C	0.00400552	4.10015e-14	high-density lipoproteins	TRUE	reported	r1KREj	textfile	2	TRUE
168	rs998584	A	C	A	C	-0.0341901	-0.040822	0.482733	#N/A	FALSE	FALSE	FALSE	ieu-a-1170	6	43757896	0.0212708	14507	0.0349639	Knee and hip osteoarthritis || id:ieu-a-1170	Knee and hip osteoarthritis	Knee and hip osteoarthritis || ||	TRUE	igd	#N/A	#N/A	#N/A	#N/A	#N/A	#N/A	#N/A	0.00190975	1.10002e-71	high-density lipoproteins	TRUE	reported	r1KREj	textfile	2	TRUE
169	rs9987289	G	A	G	A	0.0872902	-0.0295588	0.908737	#N/A	FALSE	FALSE	FALSE	ieu-a-1170	8	9187242	0.0347276	14507	0.42525	Knee and hip osteoarthritis || id:ieu-a-1170	Knee and hip osteoarthritis	Knee and hip osteoarthritis || ||	TRUE	igd	TRUE	rs9987289	rs1461729	A	G	A	G	0.00329366	9.0991e-155	high-density lipoproteins	TRUE	reported	r1KREj	textfile	2	TRUE
170	rs9989419	G	A	G	A	0.143765	0.0295588	0.605917	#N/A	FALSE	FALSE	FALSE	ieu-a-1170	16	56985139	0.0221968	14507	0.16352	Knee and hip osteoarthritis || id:ieu-a-1170	Knee and hip osteoarthritis	Knee and hip osteoarthritis || ||	TRUE	igd	#N/A	#N/A	#N/A	#N/A	#N/A	#N/A	#N/A	0.00192633	1e-200	high-density lipoproteins	TRUE	reported	r1KREj	textfile	2	TRUE
