# Supplementary material for: Plasma lipids, alcohol intake frequency and risk of Osteoarthritis: a Mendelian randomization study
Source: BMC Public Health. 2023 Jul 11;23:1327. doi: 10.1186/s12889-023-16250-1 (PMC10337179; doi:10.1186/s12889-023-16250-1)
Supplement: Supplementary file 1 — Supplementary Material 1 [file 12889_2023_16250_MOESM1_ESM.zip › Supplementary materials WW/Supplementary materials/Basic information on instrumental variables/ldl-dat.xls]

## Sheet: Sheet1
Supplementary table 4 Basic information on the instrumental variables contained in the "Low-density lipoprotein"
	SNP	effect_allele.exposure	other_allele.exposure	effect_allele.outcome	other_allele.outcome	beta.exposure	beta.outcome	eaf.exposure	eaf.outcome	remove	palindromic	ambiguous	id.outcome	chr	pos	se.outcome	samplesize.outcome	pval.outcome	outcome	originalname.outcome	outcome.deprecated	mr_keep.outcome	data_source.outcome	proxy.outcome	target_snp.outcome	proxy_snp.outcome	target_a1.outcome	target_a2.outcome	proxy_a1.outcome	proxy_a2.outcome	se.exposure	pval.exposure	exposure	mr_keep.exposure	pval_origin.exposure	id.exposure	data_source.exposure	action	mr_keep
1	rs1010759	A	G	A	G	-0.0231042	-0.0202027	0.140367	#N/A	FALSE	FALSE	FALSE	ieu-a-1170	20	34160455	0.0312761	14507	0.44337	Knee and hip osteoarthritis || id:ieu-a-1170	Knee and hip osteoarthritis	Knee and hip osteoarthritis || ||	TRUE	igd	TRUE	rs1010759	rs6119625	A	G	G	A	0.00300476	1.5e-14	Low-density lipoproteins	TRUE	reported	I3DOmy	textfile	2	TRUE
2	rs1016988	C	T	C	T	-0.0174377	-0.0512933	0.190907	#N/A	FALSE	FALSE	FALSE	ieu-a-1170	5	131744574	0.0268777	14507	0.0626975	Knee and hip osteoarthritis || id:ieu-a-1170	Knee and hip osteoarthritis	Knee and hip osteoarthritis || ||	TRUE	igd	#N/A	#N/A	#N/A	#N/A	#N/A	#N/A	#N/A	0.00265087	4.8e-11	Low-density lipoproteins	TRUE	reported	I3DOmy	textfile	2	TRUE
3	rs10448340	G	T	G	T	-0.0150594	-0.0100503	0.319765	#N/A	FALSE	FALSE	FALSE	ieu-a-1170	9	139320069	0.0233251	14507	0.57833	Knee and hip osteoarthritis || id:ieu-a-1170	Knee and hip osteoarthritis	Knee and hip osteoarthritis || ||	TRUE	igd	#N/A	#N/A	#N/A	#N/A	#N/A	#N/A	#N/A	0.00223737	1.7e-11	Low-density lipoproteins	TRUE	reported	I3DOmy	textfile	2	TRUE
4	rs11065385	G	A	G	A	-0.0244904	0.0202027	0.690891	#N/A	FALSE	FALSE	FALSE	ieu-a-1170	12	121431225	0.0235646	14507	0.29535	Knee and hip osteoarthritis || id:ieu-a-1170	Knee and hip osteoarthritis	Knee and hip osteoarthritis || ||	TRUE	igd	TRUE	rs11065385	rs1169300	A	G	A	G	0.00225744	2e-27	Low-density lipoproteins	TRUE	reported	I3DOmy	textfile	2	TRUE
5	rs11568318	A	C	A	C	0.0256951	-0.0725707	0.066246	#N/A	FALSE	FALSE	FALSE	ieu-a-1170	2	234665498	0.0410136	14507	0.090849	Knee and hip osteoarthritis || id:ieu-a-1170	Knee and hip osteoarthritis	Knee and hip osteoarthritis || ||	TRUE	igd	#N/A	#N/A	#N/A	#N/A	#N/A	#N/A	#N/A	0.00417849	7.8e-10	Low-density lipoproteins	TRUE	reported	I3DOmy	textfile	2	TRUE
6	rs11601507	A	C	A	C	0.0322012	-0.0202027	0.069468	#N/A	FALSE	FALSE	FALSE	ieu-a-1170	11	5701074	0.0441375	14507	0.649961	Knee and hip osteoarthritis || id:ieu-a-1170	Knee and hip osteoarthritis	Knee and hip osteoarthritis || ||	TRUE	igd	#N/A	#N/A	#N/A	#N/A	#N/A	#N/A	#N/A	0.00404981	1.8e-15	Low-density lipoproteins	TRUE	reported	I3DOmy	textfile	2	TRUE
7	rs11621792	T	C	T	C	0.0191489	-0.0202027	0.452867	#N/A	FALSE	FALSE	FALSE	ieu-a-1170	14	24872209	0.0233251	14507	0.47453	Knee and hip osteoarthritis || id:ieu-a-1170	Knee and hip osteoarthritis	Knee and hip osteoarthritis || ||	TRUE	igd	TRUE	rs11621792	rs6573778	T	C	T	C	0.00211033	1.1e-19	Low-density lipoproteins	TRUE	reported	I3DOmy	textfile	2	TRUE
8	rs1183851	C	T	C	T	0.024377	-0.0304592	0.395544	#N/A	FALSE	FALSE	FALSE	ieu-a-1170	1	63083289	0.0235646	14507	0.23926	Knee and hip osteoarthritis || id:ieu-a-1170	Knee and hip osteoarthritis	Knee and hip osteoarthritis || ||	TRUE	igd	TRUE	rs1183851	rs2031373	C	T	C	A	0.00213943	4.5e-30	Low-density lipoproteins	TRUE	reported	I3DOmy	textfile	2	TRUE
9	rs12162782	G	T	G	T	0.0129592	-0.0304592	0.344365	#N/A	FALSE	FALSE	FALSE	ieu-a-1170	22	50861324	0.0238092	14507	0.12579	Knee and hip osteoarthritis || id:ieu-a-1170	Knee and hip osteoarthritis	Knee and hip osteoarthritis || ||	TRUE	igd	TRUE	rs12162782	rs8185000	G	T	C	T	0.00219352	3.5e-09	Low-density lipoproteins	TRUE	reported	I3DOmy	textfile	2	TRUE
10	rs12471768	C	T	C	T	0.0135999	0.0582689	0.704119	#N/A	FALSE	FALSE	FALSE	ieu-a-1170	2	64928603	0.0215708	14507	0.00782312	Knee and hip osteoarthritis || id:ieu-a-1170	Knee and hip osteoarthritis	Knee and hip osteoarthritis || ||	TRUE	igd	#N/A	#N/A	#N/A	#N/A	#N/A	#N/A	#N/A	0.00228112	2.5e-09	Low-density lipoproteins	TRUE	reported	I3DOmy	textfile	2	TRUE
11	rs1250258	T	C	T	C	0.0137745	0.0304592	0.736649	#N/A	FALSE	FALSE	FALSE	ieu-a-1170	2	216300185	0.0235646	14507	0.19262	Knee and hip osteoarthritis || id:ieu-a-1170	Knee and hip osteoarthritis	Knee and hip osteoarthritis || ||	TRUE	igd	#N/A	#N/A	#N/A	#N/A	#N/A	#N/A	#N/A	0.00236771	6e-09	Low-density lipoproteins	TRUE	reported	I3DOmy	textfile	2	TRUE
12	rs12916	C	T	C	T	0.0621175	0.0295588	0.400537	#N/A	FALSE	FALSE	FALSE	ieu-a-1170	5	74656539	0.0221968	14507	0.14128	Knee and hip osteoarthritis || id:ieu-a-1170	Knee and hip osteoarthritis	Knee and hip osteoarthritis || ||	TRUE	igd	#N/A	#N/A	#N/A	#N/A	#N/A	#N/A	#N/A	0.00212705	1.7e-187	Low-density lipoproteins	TRUE	reported	I3DOmy	textfile	2	TRUE
13	rs13107325	T	C	T	C	-0.0248331	0.105361	0.074895	#N/A	FALSE	FALSE	FALSE	ieu-a-1170	4	103188709	0.0397629	14507	0.00440616	Knee and hip osteoarthritis || id:ieu-a-1170	Knee and hip osteoarthritis	Knee and hip osteoarthritis || ||	TRUE	igd	#N/A	#N/A	#N/A	#N/A	#N/A	#N/A	#N/A	0.00396439	3.8e-10	Low-density lipoproteins	TRUE	reported	I3DOmy	textfile	2	TRUE
14	rs13121616	G	A	G	A	0.0128507	-0.0392207	0.693553	#N/A	FALSE	FALSE	FALSE	ieu-a-1170	4	7213469	0.0221968	14507	0.12917	Knee and hip osteoarthritis || id:ieu-a-1170	Knee and hip osteoarthritis	Knee and hip osteoarthritis || ||	TRUE	igd	TRUE	rs13121616	rs4689639	A	G	T	C	0.00226135	1.3e-08	Low-density lipoproteins	TRUE	reported	I3DOmy	textfile	2	TRUE
15	rs1556562	T	G	T	G	0.0190249	-0.0392207	0.790033	#N/A	FALSE	FALSE	FALSE	ieu-a-1170	1	93034023	0.024548	14507	0.14034	Knee and hip osteoarthritis || id:ieu-a-1170	Knee and hip osteoarthritis	Knee and hip osteoarthritis || ||	TRUE	igd	#N/A	#N/A	#N/A	#N/A	#N/A	#N/A	#N/A	0.00248903	2.1e-14	Low-density lipoproteins	TRUE	reported	I3DOmy	textfile	2	TRUE
16	rs17050272	A	G	A	G	-0.0205597	-0.0100503	0.409275	#N/A	FALSE	FALSE	FALSE	ieu-a-1170	2	121310269	0.0206255	14507	0.51452	Knee and hip osteoarthritis || id:ieu-a-1170	Knee and hip osteoarthritis	Knee and hip osteoarthritis || ||	TRUE	igd	TRUE	rs17050272	rs6706968	A	G	A	C	0.00211549	2.5e-22	Low-density lipoproteins	TRUE	reported	I3DOmy	textfile	2	TRUE
17	rs174564	G	A	G	A	-0.0318977	0	0.348557	#N/A	FALSE	FALSE	FALSE	ieu-a-1170	11	61592362	0.0204191	14507	0.96834	Knee and hip osteoarthritis || id:ieu-a-1170	Knee and hip osteoarthritis	Knee and hip osteoarthritis || ||	TRUE	igd	TRUE	rs174564	rs174566	G	A	G	A	0.0021896	4.5e-48	Low-density lipoproteins	TRUE	reported	I3DOmy	textfile	2	TRUE
18	rs1801689	C	A	C	A	0.061862	-0.0304592	0.030551	#N/A	FALSE	FALSE	FALSE	ieu-a-1170	17	64210580	0.0604593	14507	0.4976	Knee and hip osteoarthritis || id:ieu-a-1170	Knee and hip osteoarthritis	Knee and hip osteoarthritis || ||	TRUE	igd	#N/A	#N/A	#N/A	#N/A	#N/A	#N/A	#N/A	0.00605788	1.8e-24	Low-density lipoproteins	TRUE	reported	I3DOmy	textfile	2	TRUE
19	rs183130	T	C	T	C	-0.0329541	0.0198026	0.323808	#N/A	FALSE	FALSE	FALSE	ieu-a-1170	16	56993324	0.0250301	14507	0.40697	Knee and hip osteoarthritis || id:ieu-a-1170	Knee and hip osteoarthritis	Knee and hip osteoarthritis || ||	TRUE	igd	TRUE	rs183130	rs3764261	T	C	A	C	0.00223034	2.1e-49	Low-density lipoproteins	TRUE	reported	I3DOmy	textfile	2	TRUE
20	rs2066714	C	T	C	T	0.0210151	0	0.128775	#N/A	FALSE	FALSE	FALSE	ieu-a-1170	9	107592189	0.0330444	14507	0.93174	Knee and hip osteoarthritis || id:ieu-a-1170	Knee and hip osteoarthritis	Knee and hip osteoarthritis || ||	TRUE	igd	TRUE	rs2066714	rs4743762	C	T	A	C	0.00310964	1.4e-11	Low-density lipoproteins	TRUE	reported	I3DOmy	textfile	2	TRUE
21	rs2068888	A	G	A	G	-0.0192081	-0.0202027	0.450695	#N/A	FALSE	FALSE	FALSE	ieu-a-1170	10	94839642	0.0208362	14507	0.40582	Knee and hip osteoarthritis || id:ieu-a-1170	Knee and hip osteoarthritis	Knee and hip osteoarthritis || ||	TRUE	igd	#N/A	#N/A	#N/A	#N/A	#N/A	#N/A	#N/A	0.00209421	4.6e-20	Low-density lipoproteins	TRUE	reported	I3DOmy	textfile	2	TRUE
22	rs2250802	A	G	A	G	-0.0181939	-0.0198026	0.72434	#N/A	FALSE	FALSE	FALSE	ieu-a-1170	10	113921354	0.0250301	14507	0.48518	Knee and hip osteoarthritis || id:ieu-a-1170	Knee and hip osteoarthritis	Knee and hip osteoarthritis || ||	TRUE	igd	#N/A	#N/A	#N/A	#N/A	#N/A	#N/A	#N/A	0.00233224	6.1e-15	Low-density lipoproteins	TRUE	reported	I3DOmy	textfile	2	TRUE
23	rs2287622	G	A	G	A	-0.0211572	0	0.602794	#N/A	FALSE	FALSE	FALSE	ieu-a-1170	2	169830328	0.0228602	14507	0.91458	Knee and hip osteoarthritis || id:ieu-a-1170	Knee and hip osteoarthritis	Knee and hip osteoarthritis || ||	TRUE	igd	#N/A	#N/A	#N/A	#N/A	#N/A	#N/A	#N/A	0.00212931	2.9e-23	Low-density lipoproteins	TRUE	reported	I3DOmy	textfile	2	TRUE
24	rs2519093	T	C	T	C	0.0557289	-0.0100503	0.18451	#N/A	FALSE	FALSE	FALSE	ieu-a-1170	9	136154867	0.0257898	14507	0.79478	Knee and hip osteoarthritis || id:ieu-a-1170	Knee and hip osteoarthritis	Knee and hip osteoarthritis || ||	TRUE	igd	TRUE	rs2519093	rs495828	T	C	T	G	0.0026865	1.4e-95	Low-density lipoproteins	TRUE	reported	I3DOmy	textfile	2	TRUE
25	rs2642438	G	A	G	A	0.0253218	0.0202027	0.702657	#N/A	FALSE	FALSE	FALSE	ieu-a-1170	1	220970593	0.0233251	14507	0.36916	Knee and hip osteoarthritis || id:ieu-a-1170	Knee and hip osteoarthritis	Knee and hip osteoarthritis || ||	TRUE	igd	TRUE	rs2642438	rs2807834	A	G	T	G	0.00227308	8e-29	Low-density lipoproteins	TRUE	reported	I3DOmy	textfile	2	TRUE
26	rs2737265	G	A	G	A	-0.0202743	0.00995033	0.28046	#N/A	FALSE	FALSE	FALSE	ieu-a-1170	8	116670347	0.0226347	14507	0.562211	Knee and hip osteoarthritis || id:ieu-a-1170	Knee and hip osteoarthritis	Knee and hip osteoarthritis || ||	TRUE	igd	TRUE	rs2737265	rs3808477	G	A	T	C	0.002322	2.5e-18	Low-density lipoproteins	TRUE	reported	I3DOmy	textfile	2	TRUE
27	rs2740488	C	A	C	A	-0.0252452	-0.0100503	0.265466	#N/A	FALSE	FALSE	FALSE	ieu-a-1170	9	107665739	0.0257898	14507	0.63113	Knee and hip osteoarthritis || id:ieu-a-1170	Knee and hip osteoarthritis	Knee and hip osteoarthritis || ||	TRUE	igd	TRUE	rs2740488	rs2575876	C	A	A	G	0.00236503	1.3e-26	Low-density lipoproteins	TRUE	reported	I3DOmy	textfile	2	TRUE
28	rs2745353	T	C	T	C	0.0126963	0.00995033	0.5181	#N/A	FALSE	FALSE	FALSE	ieu-a-1170	6	127455138	0.0202167	14507	0.685469	Knee and hip osteoarthritis || id:ieu-a-1170	Knee and hip osteoarthritis	Knee and hip osteoarthritis || ||	TRUE	igd	TRUE	rs2745353	rs7766106	T	C	T	C	0.00208336	1.1e-09	Low-density lipoproteins	TRUE	reported	I3DOmy	textfile	2	TRUE
29	rs2820226	A	G	A	G	-0.012864	-0.0202027	0.451903	#N/A	FALSE	FALSE	FALSE	ieu-a-1170	6	35066091	0.0208362	14507	0.29094	Knee and hip osteoarthritis || id:ieu-a-1170	Knee and hip osteoarthritis	Knee and hip osteoarthritis || ||	TRUE	igd	TRUE	rs2820226	rs2762343	A	G	G	A	0.00209731	8.6e-10	Low-density lipoproteins	TRUE	reported	I3DOmy	textfile	2	TRUE
30	rs28631087	C	T	C	T	-0.0161901	-0.0100503	0.21274	#N/A	FALSE	FALSE	FALSE	ieu-a-1170	1	235109359	0.0257898	14507	0.59474	Knee and hip osteoarthritis || id:ieu-a-1170	Knee and hip osteoarthritis	Knee and hip osteoarthritis || ||	TRUE	igd	TRUE	rs28631087	rs16844299	C	T	C	T	0.0025459	2e-10	Low-density lipoproteins	TRUE	reported	I3DOmy	textfile	2	TRUE
31	rs28814720	G	A	G	A	0.0121747	0	0.519766	#N/A	FALSE	FALSE	FALSE	ieu-a-1170	8	141995180	0.0228602	14507	0.83248	Knee and hip osteoarthritis || id:ieu-a-1170	Knee and hip osteoarthritis	Knee and hip osteoarthritis || ||	TRUE	igd	TRUE	rs28814720	rs11167016	A	G	A	G	0.00215073	1.5e-08	Low-density lipoproteins	TRUE	reported	I3DOmy	textfile	2	TRUE
32	rs3732359	A	G	A	G	-0.0173556	-0.0304592	0.78012	#N/A	FALSE	FALSE	FALSE	ieu-a-1170	3	119536581	0.0238092	14507	0.14936	Knee and hip osteoarthritis || id:ieu-a-1170	Knee and hip osteoarthritis	Knee and hip osteoarthritis || ||	TRUE	igd	TRUE	rs3732359	rs3732360	G	A	C	T	0.00252038	5.7e-12	Low-density lipoproteins	TRUE	reported	I3DOmy	textfile	2	TRUE
33	rs3822855	T	G	T	G	0.0178418	0.0582689	0.40166	#N/A	FALSE	FALSE	FALSE	ieu-a-1170	6	116394809	0.0217755	14507	0.01136	Knee and hip osteoarthritis || id:ieu-a-1170	Knee and hip osteoarthritis	Knee and hip osteoarthritis || ||	TRUE	igd	TRUE	rs3822855	rs1338668	T	G	A	G	0.00212447	4.5e-17	Low-density lipoproteins	TRUE	reported	I3DOmy	textfile	2	TRUE
34	rs4148826	C	T	C	T	-0.0157917	-0.0304592	0.18045	#N/A	FALSE	FALSE	FALSE	ieu-a-1170	7	87074419	0.0288113	14507	0.29652	Knee and hip osteoarthritis || id:ieu-a-1170	Knee and hip osteoarthritis	Knee and hip osteoarthritis || ||	TRUE	igd	#N/A	#N/A	#N/A	#N/A	#N/A	#N/A	#N/A	0.0027233	6.7e-09	Low-density lipoproteins	TRUE	reported	I3DOmy	textfile	2	TRUE
35	rs440677	A	G	A	G	-0.0159238	-0.00995033	0.623063	#N/A	FALSE	FALSE	FALSE	ieu-a-1170	19	11285390	0.0228602	14507	0.789251	Knee and hip osteoarthritis || id:ieu-a-1170	Knee and hip osteoarthritis	Knee and hip osteoarthritis || ||	TRUE	igd	#N/A	#N/A	#N/A	#N/A	#N/A	#N/A	#N/A	0.00215434	1.5e-13	Low-density lipoproteins	TRUE	reported	I3DOmy	textfile	2	TRUE
36	rs4738684	G	A	G	A	-0.0315439	-0.00995033	0.664652	#N/A	FALSE	FALSE	FALSE	ieu-a-1170	8	59398461	0.0226347	14507	0.53281	Knee and hip osteoarthritis || id:ieu-a-1170	Knee and hip osteoarthritis	Knee and hip osteoarthritis || ||	TRUE	igd	TRUE	rs4738684	rs10504255	A	G	G	A	0.00220937	3e-46	Low-density lipoproteins	TRUE	reported	I3DOmy	textfile	2	TRUE
37	rs4954192	T	C	T	C	0.0146629	0.0295588	0.373474	#N/A	FALSE	FALSE	FALSE	ieu-a-1170	2	135650766	0.0224136	14507	0.24126	Knee and hip osteoarthritis || id:ieu-a-1170	Knee and hip osteoarthritis	Knee and hip osteoarthritis || ||	TRUE	igd	TRUE	rs4954192	rs6714498	C	T	T	C	0.00213654	6.7e-12	Low-density lipoproteins	TRUE	reported	I3DOmy	textfile	2	TRUE
38	rs4970834	T	C	T	C	-0.105303	-0.0725707	0.186642	#N/A	FALSE	FALSE	FALSE	ieu-a-1170	1	109814880	0.0274568	14507	0.011364	Knee and hip osteoarthritis || id:ieu-a-1170	Knee and hip osteoarthritis	Knee and hip osteoarthritis || ||	TRUE	igd	#N/A	#N/A	#N/A	#N/A	#N/A	#N/A	#N/A	0.00268179	1e-200	Low-density lipoproteins	TRUE	reported	I3DOmy	textfile	2	TRUE
39	rs55831924	T	C	T	C	0.0156761	0.0198026	0.361448	#N/A	FALSE	FALSE	FALSE	ieu-a-1170	8	145034852	0.0226347	14507	0.44901	Knee and hip osteoarthritis || id:ieu-a-1170	Knee and hip osteoarthritis	Knee and hip osteoarthritis || ||	TRUE	igd	TRUE	rs55831924	rs11780978	T	C	A	G	0.0021829	6.9e-13	Low-density lipoproteins	TRUE	reported	I3DOmy	textfile	2	TRUE
40	rs597808	G	A	G	A	0.0271066	0.0202027	0.515915	#N/A	FALSE	FALSE	FALSE	ieu-a-1170	12	112007756	0.0208362	14507	0.29808	Knee and hip osteoarthritis || id:ieu-a-1170	Knee and hip osteoarthritis	Knee and hip osteoarthritis || ||	TRUE	igd	TRUE	rs597808	rs653178	A	G	C	T	0.00209151	2.1e-38	Low-density lipoproteins	TRUE	reported	I3DOmy	textfile	2	TRUE
41	rs6074012	C	T	C	T	0.0116537	-0.0304592	0.523914	#N/A	FALSE	FALSE	FALSE	ieu-a-1170	20	44700166	0.0210513	14507	0.11773	Knee and hip osteoarthritis || id:ieu-a-1170	Knee and hip osteoarthritis	Knee and hip osteoarthritis || ||	TRUE	igd	#N/A	#N/A	#N/A	#N/A	#N/A	#N/A	#N/A	0.00208962	2.4e-08	Low-density lipoproteins	TRUE	reported	I3DOmy	textfile	2	TRUE
42	rs61003864	C	T	C	T	0.0155966	0.0198026	0.187128	#N/A	FALSE	FALSE	FALSE	ieu-a-1170	7	36191699	0.0276736	14507	0.51824	Knee and hip osteoarthritis || id:ieu-a-1170	Knee and hip osteoarthritis	Knee and hip osteoarthritis || ||	TRUE	igd	TRUE	rs61003864	rs4302748	C	T	A	G	0.00267616	5.6e-09	Low-density lipoproteins	TRUE	reported	I3DOmy	textfile	2	TRUE
43	rs61988556	C	T	C	T	-0.0224158	-0.0100503	0.086142	#N/A	FALSE	FALSE	FALSE	ieu-a-1170	14	73567749	0.0361353	14507	0.7358	Knee and hip osteoarthritis || id:ieu-a-1170	Knee and hip osteoarthritis	Knee and hip osteoarthritis || ||	TRUE	igd	TRUE	rs61988556	rs362421	C	T	C	A	0.00372109	1.7e-09	Low-density lipoproteins	TRUE	reported	I3DOmy	textfile	2	TRUE
44	rs6495122	C	A	C	A	0.0143852	0.00995033	0.591279	#N/A	FALSE	FALSE	FALSE	ieu-a-1170	15	75125645	0.0202167	14507	0.66314	Knee and hip osteoarthritis || id:ieu-a-1170	Knee and hip osteoarthritis	Knee and hip osteoarthritis || ||	TRUE	igd	#N/A	#N/A	#N/A	#N/A	#N/A	#N/A	#N/A	0.00211976	1.2e-11	Low-density lipoproteins	TRUE	reported	I3DOmy	textfile	2	TRUE
45	rs6544713	C	T	C	T	-0.0537152	0	0.676864	#N/A	FALSE	FALSE	FALSE	ieu-a-1170	2	44073881	0.0230903	14507	0.94083	Knee and hip osteoarthritis || id:ieu-a-1170	Knee and hip osteoarthritis	Knee and hip osteoarthritis || ||	TRUE	igd	#N/A	#N/A	#N/A	#N/A	#N/A	#N/A	#N/A	0.00222274	5e-129	Low-density lipoproteins	TRUE	reported	I3DOmy	textfile	2	TRUE
46	rs6667939	T	C	T	C	0.0153061	0.040822	0.71867	#N/A	FALSE	FALSE	FALSE	ieu-a-1170	1	199010721	0.0238092	14507	0.11958	Knee and hip osteoarthritis || id:ieu-a-1170	Knee and hip osteoarthritis	Knee and hip osteoarthritis || ||	TRUE	igd	TRUE	rs6667939	rs1434282	C	T	C	T	0.00232969	5e-11	Low-density lipoproteins	TRUE	reported	I3DOmy	textfile	2	TRUE
47	rs6709904	G	A	G	A	-0.043441	-0.0100503	0.112585	#N/A	FALSE	FALSE	FALSE	ieu-a-1170	2	44080324	0.0333774	14507	0.80367	Knee and hip osteoarthritis || id:ieu-a-1170	Knee and hip osteoarthritis	Knee and hip osteoarthritis || ||	TRUE	igd	#N/A	#N/A	#N/A	#N/A	#N/A	#N/A	#N/A	0.00329601	1.1e-39	Low-density lipoproteins	TRUE	reported	I3DOmy	textfile	2	TRUE
48	rs6874202	C	T	C	T	0.032331	0.00995033	0.634269	#N/A	FALSE	FALSE	FALSE	ieu-a-1170	5	156391628	0.0202167	14507	0.64416	Knee and hip osteoarthritis || id:ieu-a-1170	Knee and hip osteoarthritis	Knee and hip osteoarthritis || ||	TRUE	igd	#N/A	#N/A	#N/A	#N/A	#N/A	#N/A	#N/A	0.00216292	1.6e-50	Low-density lipoproteins	TRUE	reported	I3DOmy	textfile	2	TRUE
49	rs71311871	G	A	G	A	-0.0283073	-0.0100503	0.083052	#N/A	FALSE	FALSE	FALSE	ieu-a-1170	3	58421846	0.0385307	14507	0.87107	Knee and hip osteoarthritis || id:ieu-a-1170	Knee and hip osteoarthritis	Knee and hip osteoarthritis || ||	TRUE	igd	TRUE	rs71311871	rs9811074	G	A	G	A	0.00378458	7.5e-14	Low-density lipoproteins	TRUE	reported	I3DOmy	textfile	2	TRUE
50	rs7202323	G	T	G	T	-0.0255365	-0.0392207	0.229741	#N/A	FALSE	FALSE	FALSE	ieu-a-1170	16	72217113	0.024548	14507	0.11768	Knee and hip osteoarthritis || id:ieu-a-1170	Knee and hip osteoarthritis	Knee and hip osteoarthritis || ||	TRUE	igd	#N/A	#N/A	#N/A	#N/A	#N/A	#N/A	#N/A	0.00247732	6.5e-25	Low-density lipoproteins	TRUE	reported	I3DOmy	textfile	2	TRUE
51	rs7241918	T	G	T	G	0.0157471	0.0512933	0.82411	#N/A	FALSE	FALSE	FALSE	ieu-a-1170	18	47167214	0.0268777	14507	0.06579	Knee and hip osteoarthritis || id:ieu-a-1170	Knee and hip osteoarthritis	Knee and hip osteoarthritis || ||	TRUE	igd	TRUE	rs7241918	rs4939883	G	T	T	C	0.00274939	1e-08	Low-density lipoproteins	TRUE	reported	I3DOmy	textfile	2	TRUE
52	rs72911393	T	C	T	C	-0.0182619	-0.040822	0.147618	#N/A	FALSE	FALSE	FALSE	ieu-a-1170	17	76395634	0.0291105	14507	0.22636	Knee and hip osteoarthritis || id:ieu-a-1170	Knee and hip osteoarthritis	Knee and hip osteoarthritis || ||	TRUE	igd	TRUE	rs72911393	rs2292641	T	C	T	C	0.00294119	5.3e-10	Low-density lipoproteins	TRUE	reported	I3DOmy	textfile	2	TRUE
53	rs7734476	A	G	A	G	0.0187595	0	0.550077	#N/A	FALSE	FALSE	FALSE	ieu-a-1170	5	122938630	0.0230903	14507	0.81681	Knee and hip osteoarthritis || id:ieu-a-1170	Knee and hip osteoarthritis	Knee and hip osteoarthritis || ||	TRUE	igd	TRUE	rs7734476	rs10038345	G	A	G	A	0.00209401	3.3e-19	Low-density lipoproteins	TRUE	reported	I3DOmy	textfile	2	TRUE
54	rs7776054	G	A	G	A	-0.0162316	-0.0100503	0.261313	#N/A	FALSE	FALSE	FALSE	ieu-a-1170	6	135426573	0.0257898	14507	0.610491	Knee and hip osteoarthritis || id:ieu-a-1170	Knee and hip osteoarthritis	Knee and hip osteoarthritis || ||	TRUE	igd	TRUE	rs7776054	rs4895441	G	A	G	A	0.00237493	8.2e-12	Low-density lipoproteins	TRUE	reported	I3DOmy	textfile	2	TRUE
55	rs79828839	T	C	T	C	0.0144987	-0.0100503	0.198784	#N/A	FALSE	FALSE	FALSE	ieu-a-1170	10	52353375	0.0257898	14507	0.73533	Knee and hip osteoarthritis || id:ieu-a-1170	Knee and hip osteoarthritis	Knee and hip osteoarthritis || ||	TRUE	igd	TRUE	rs79828839	rs17496500	T	C	G	A	0.00261498	2.9e-08	Low-density lipoproteins	TRUE	reported	I3DOmy	textfile	2	TRUE
56	rs869412	C	T	C	T	-0.0142314	0	0.225684	#N/A	FALSE	FALSE	FALSE	ieu-a-1170	7	1081618	0.0255315	14507	0.93339	Knee and hip osteoarthritis || id:ieu-a-1170	Knee and hip osteoarthritis	Knee and hip osteoarthritis || ||	TRUE	igd	TRUE	rs869412	rs12690826	C	T	G	A	0.00250093	1.3e-08	Low-density lipoproteins	TRUE	reported	I3DOmy	textfile	2	TRUE
57	rs9289196	C	T	C	T	0.0173702	0.0295588	0.173786	#N/A	FALSE	FALSE	FALSE	ieu-a-1170	3	122282569	0.0271379	14507	0.23748	Knee and hip osteoarthritis || id:ieu-a-1170	Knee and hip osteoarthritis	Knee and hip osteoarthritis || ||	TRUE	igd	TRUE	rs9289196	rs9841897	C	T	C	T	0.00275673	3e-10	Low-density lipoproteins	TRUE	reported	I3DOmy	textfile	2	TRUE
58	rs9471968	G	A	G	A	-0.0116148	-0.0295588	0.545696	#N/A	FALSE	FALSE	FALSE	ieu-a-1170	6	42940673	0.0221968	14507	0.11905	Knee and hip osteoarthritis || id:ieu-a-1170	Knee and hip osteoarthritis	Knee and hip osteoarthritis || ||	TRUE	igd	TRUE	rs9471968	rs2395943	A	G	A	G	0.00209345	2.9e-08	Low-density lipoproteins	TRUE	reported	I3DOmy	textfile	2	TRUE
59	rs9834932	G	A	G	A	-0.0322172	0.10436	0.08883	#N/A	FALSE	FALSE	FALSE	ieu-a-1170	3	32538247	0.0389701	14507	0.00514482	Knee and hip osteoarthritis || id:ieu-a-1170	Knee and hip osteoarthritis	Knee and hip osteoarthritis || ||	TRUE	igd	TRUE	rs9834932	rs3773777	G	A	T	C	0.00366408	1.5e-18	Low-density lipoproteins	TRUE	reported	I3DOmy	textfile	2	TRUE
60	rs9987289	G	A	G	A	0.0453824	-0.0295588	0.908808	#N/A	FALSE	FALSE	FALSE	ieu-a-1170	8	9187242	0.0347276	14507	0.42525	Knee and hip osteoarthritis || id:ieu-a-1170	Knee and hip osteoarthritis	Knee and hip osteoarthritis || ||	TRUE	igd	TRUE	rs9987289	rs1461729	A	G	A	G	0.00362169	5.1e-36	Low-density lipoproteins	TRUE	reported	I3DOmy	textfile	2	TRUE
