# Supplementary material for: Plasma lipids, alcohol intake frequency and risk of Osteoarthritis: a Mendelian randomization study
Source: BMC Public Health. 2023 Jul 11;23:1327. doi: 10.1186/s12889-023-16250-1 (PMC10337179; doi:10.1186/s12889-023-16250-1)
Supplement: Supplementary file 1 — Supplementary Material 1 [file 12889_2023_16250_MOESM1_ESM.zip › Supplementary materials WW/Supplementary materials/Basic information on instrumental variables/tc-dat.xls]

## Sheet: Sheet1
Supplementary table 1 Basic information on the instrumental variables contained in the "Total Cholesterol"
	SNP	effect_allele.exposure	other_allele.exposure	effect_allele.outcome	other_allele.outcome	beta.exposure	beta.outcome	eaf.exposure	eaf.outcome	remove	palindromic	ambiguous	id.outcome	chr	pos	se.outcome	samplesize.outcome	pval.outcome	outcome	originalname.outcome	outcome.deprecated	mr_keep.outcome	data_source.outcome	proxy.outcome	target_snp.outcome	proxy_snp.outcome	target_a1.outcome	target_a2.outcome	proxy_a1.outcome	proxy_a2.outcome	pval.exposure	chr.exposure	se.exposure	samplesize.exposure	pos.exposure	id.exposure	exposure	mr_keep.exposure	pval_origin.exposure	data_source.exposure	action	mr_keep
1	rs102275	C	T	C	T	-0.0660426	0	0.349784	#N/A	FALSE	FALSE	FALSE	ieu-a-1170	11	61557803	0.0228602	14507	0.92575	Knee and hip osteoarthritis || id:ieu-a-1170	Knee and hip osteoarthritis	Knee and hip osteoarthritis || ||	TRUE	igd	#N/A	#N/A	#N/A	#N/A	#N/A	#N/A	#N/A	3.69999e-59	11	0.00418036	#N/A	61557803	met-d-Total_C	Total cholesterol || id:met-d-Total_C	TRUE	reported	igd	2	TRUE
2	rs1057558	C	T	C	T	-0.0280556	0	0.220311	#N/A	FALSE	FALSE	FALSE	ieu-a-1170	7	1062366	0.0255315	14507	0.94223	Knee and hip osteoarthritis || id:ieu-a-1170	Knee and hip osteoarthritis	Knee and hip osteoarthritis || ||	TRUE	igd	#N/A	#N/A	#N/A	#N/A	#N/A	#N/A	#N/A	7.19996e-10	7	0.00482698	#N/A	1062366	met-d-Total_C	Total cholesterol || id:met-d-Total_C	TRUE	reported	igd	2	TRUE
3	rs10838724	T	G	T	G	-0.0261546	0.00995033	0.36878	#N/A	FALSE	FALSE	FALSE	ieu-a-1170	11	47547046	0.0226347	14507	0.57851	Knee and hip osteoarthritis || id:ieu-a-1170	Knee and hip osteoarthritis	Knee and hip osteoarthritis || ||	TRUE	igd	TRUE	rs10838724	rs34958982	T	G	C	T	1.79999e-10	11	0.00419093	#N/A	47527052	met-d-Total_C	Total cholesterol || id:met-d-Total_C	TRUE	reported	igd	2	TRUE
4	rs11206517	G	T	G	T	0.0851169	-0.0304592	0.033009	#N/A	FALSE	FALSE	FALSE	ieu-a-1170	1	55526428	0.0604593	14507	0.61136	Knee and hip osteoarthritis || id:ieu-a-1170	Knee and hip osteoarthritis	Knee and hip osteoarthritis || ||	TRUE	igd	#N/A	#N/A	#N/A	#N/A	#N/A	#N/A	#N/A	1.69981e-14	1	0.0111899	#N/A	55526428	met-d-Total_C	Total cholesterol || id:met-d-Total_C	TRUE	reported	igd	2	TRUE
5	rs115478735	T	A	T	A	0.0562229	0	0.18331	#N/A	FALSE	TRUE	TRUE	ieu-a-1170	9	136154168	0.0255315	14507	0.86611	Knee and hip osteoarthritis || id:ieu-a-1170	Knee and hip osteoarthritis	Knee and hip osteoarthritis || ||	TRUE	igd	TRUE	rs115478735	rs579459	T	A	C	T	1.29987e-28	9	0.00517162	#N/A	136149711	met-d-Total_C	Total cholesterol || id:met-d-Total_C	TRUE	reported	igd	2	FALSE
6	rs11621792	T	C	T	C	0.0239578	-0.0202027	0.453802	#N/A	FALSE	FALSE	FALSE	ieu-a-1170	14	24872209	0.0233251	14507	0.47453	Knee and hip osteoarthritis || id:ieu-a-1170	Knee and hip osteoarthritis	Knee and hip osteoarthritis || ||	TRUE	igd	TRUE	rs11621792	rs6573778	T	C	T	C	3.59998e-10	14	0.0040379	#N/A	24871926	met-d-Total_C	Total cholesterol || id:met-d-Total_C	TRUE	reported	igd	2	TRUE
7	rs1169292	T	C	T	C	0.0278408	-0.0202027	0.310508	#N/A	FALSE	FALSE	FALSE	ieu-a-1170	12	121443116	0.0235646	14507	0.31705	Knee and hip osteoarthritis || id:ieu-a-1170	Knee and hip osteoarthritis	Knee and hip osteoarthritis || ||	TRUE	igd	TRUE	rs1169292	rs1169314	T	C	G	A	1.79999e-10	12	0.00433611	#N/A	121426478	met-d-Total_C	Total cholesterol || id:met-d-Total_C	TRUE	reported	igd	2	TRUE
8	rs11749783	C	T	C	T	0.0532525	0.0295588	0.374801	#N/A	FALSE	FALSE	FALSE	ieu-a-1170	5	74626082	0.0221968	14507	0.12597	Knee and hip osteoarthritis || id:ieu-a-1170	Knee and hip osteoarthritis	Knee and hip osteoarthritis || ||	TRUE	igd	#N/A	#N/A	#N/A	#N/A	#N/A	#N/A	#N/A	8.10028e-39	5	0.00412891	#N/A	74626082	met-d-Total_C	Total cholesterol || id:met-d-Total_C	TRUE	reported	igd	2	TRUE
9	rs12151108	A	G	A	G	-0.132111	0	0.119677	#N/A	FALSE	FALSE	FALSE	ieu-a-1170	19	11202306	0.0330444	14507	0.93755	Knee and hip osteoarthritis || id:ieu-a-1170	Knee and hip osteoarthritis	Knee and hip osteoarthritis || ||	TRUE	igd	TRUE	rs12151108	rs6511720	A	G	T	G	2.60016e-104	19	0.00614387	#N/A	11197261	met-d-Total_C	Total cholesterol || id:met-d-Total_C	TRUE	reported	igd	2	TRUE
10	rs12740374	T	G	T	G	-0.0929409	-0.0618754	0.221059	#N/A	FALSE	FALSE	FALSE	ieu-a-1170	1	109817838	0.0243138	14507	0.0202838	Knee and hip osteoarthritis || id:ieu-a-1170	Knee and hip osteoarthritis	Knee and hip osteoarthritis || ||	TRUE	igd	TRUE	rs12740374	rs660240	T	G	T	C	1.69981e-84	1	0.00480921	#N/A	109817590	met-d-Total_C	Total cholesterol || id:met-d-Total_C	TRUE	reported	igd	2	TRUE
11	rs1461729	G	A	G	A	0.0754733	-0.0295588	0.899229	#N/A	FALSE	FALSE	FALSE	ieu-a-1170	8	9187242	0.0347276	14507	0.42525	Knee and hip osteoarthritis || id:ieu-a-1170	Knee and hip osteoarthritis	Knee and hip osteoarthritis || ||	TRUE	igd	#N/A	#N/A	#N/A	#N/A	#N/A	#N/A	#N/A	3.29989e-31	8	0.00664826	#N/A	9187242	met-d-Total_C	Total cholesterol || id:met-d-Total_C	TRUE	reported	igd	2	TRUE
12	rs1500188	G	A	G	A	-0.0242707	0	0.450398	#N/A	FALSE	FALSE	FALSE	ieu-a-1170	5	122900604	0.0228602	14507	0.868	Knee and hip osteoarthritis || id:ieu-a-1170	Knee and hip osteoarthritis	Knee and hip osteoarthritis || ||	TRUE	igd	TRUE	rs1500188	rs6891233	G	A	C	T	1.29999e-09	5	0.00402644	#N/A	122827953	met-d-Total_C	Total cholesterol || id:met-d-Total_C	TRUE	reported	igd	2	TRUE
13	rs17699030	G	A	G	A	-0.0651514	-0.150823	0.033712	#N/A	FALSE	FALSE	FALSE	ieu-a-1170	19	11330942	0.0682345	14507	0.0139261	Knee and hip osteoarthritis || id:ieu-a-1170	Knee and hip osteoarthritis	Knee and hip osteoarthritis || ||	TRUE	igd	#N/A	#N/A	#N/A	#N/A	#N/A	#N/A	#N/A	2.19999e-09	19	0.0110409	#N/A	11330942	met-d-Total_C	Total cholesterol || id:met-d-Total_C	TRUE	reported	igd	2	TRUE
14	rs1800961	T	C	T	C	-0.0805672	0.0295588	0.030197	#N/A	FALSE	FALSE	FALSE	ieu-a-1170	20	43042364	0.0619211	14507	0.66874	Knee and hip osteoarthritis || id:ieu-a-1170	Knee and hip osteoarthritis	Knee and hip osteoarthritis || ||	TRUE	igd	#N/A	#N/A	#N/A	#N/A	#N/A	#N/A	#N/A	2.90001e-12	20	0.0116769	#N/A	43042364	met-d-Total_C	Total cholesterol || id:met-d-Total_C	TRUE	reported	igd	2	TRUE
15	rs1864163	A	G	A	G	-0.0465851	-0.0202027	0.26131	#N/A	FALSE	FALSE	FALSE	ieu-a-1170	16	56997233	0.0233251	14507	0.42985	Knee and hip osteoarthritis || id:ieu-a-1170	Knee and hip osteoarthritis	Knee and hip osteoarthritis || ||	TRUE	igd	#N/A	#N/A	#N/A	#N/A	#N/A	#N/A	#N/A	3.19963e-26	16	0.0045502	#N/A	56997233	met-d-Total_C	Total cholesterol || id:met-d-Total_C	TRUE	reported	igd	2	TRUE
16	rs2326077	T	C	T	C	-0.0224173	-0.0198026	0.663239	#N/A	FALSE	FALSE	FALSE	ieu-a-1170	8	59385919	0.0224136	14507	0.36128	Knee and hip osteoarthritis || id:ieu-a-1170	Knee and hip osteoarthritis	Knee and hip osteoarthritis || ||	TRUE	igd	#N/A	#N/A	#N/A	#N/A	#N/A	#N/A	#N/A	4.60002e-08	8	0.00423777	#N/A	59385919	met-d-Total_C	Total cholesterol || id:met-d-Total_C	TRUE	reported	igd	2	TRUE
17	rs2495477	G	A	G	A	-0.029019	-0.0198026	0.393807	#N/A	FALSE	FALSE	FALSE	ieu-a-1170	1	55518467	0.0226347	14507	0.36762	Knee and hip osteoarthritis || id:ieu-a-1170	Knee and hip osteoarthritis	Knee and hip osteoarthritis || ||	TRUE	igd	#N/A	#N/A	#N/A	#N/A	#N/A	#N/A	#N/A	2.09991e-12	1	0.00417434	#N/A	55518467	met-d-Total_C	Total cholesterol || id:met-d-Total_C	TRUE	reported	igd	2	TRUE
18	rs261290	C	T	C	T	-0.078138	-0.0198026	0.654642	#N/A	FALSE	FALSE	FALSE	ieu-a-1170	15	58679668	0.0226347	14507	0.44063	Knee and hip osteoarthritis || id:ieu-a-1170	Knee and hip osteoarthritis	Knee and hip osteoarthritis || ||	TRUE	igd	TRUE	rs261290	rs7350789	T	C	A	G	1.50003e-79	15	0.00421371	#N/A	58678720	met-d-Total_C	Total cholesterol || id:met-d-Total_C	TRUE	reported	igd	2	TRUE
19	rs2642438	G	A	G	A	0.0318207	0.0202027	0.703836	#N/A	FALSE	FALSE	FALSE	ieu-a-1170	1	220970593	0.0233251	14507	0.36916	Knee and hip osteoarthritis || id:ieu-a-1170	Knee and hip osteoarthritis	Knee and hip osteoarthritis || ||	TRUE	igd	TRUE	rs2642438	rs2807834	A	G	T	G	5.00035e-14	1	0.00437814	#N/A	220970028	met-d-Total_C	Total cholesterol || id:met-d-Total_C	TRUE	reported	igd	2	TRUE
20	rs2740488	C	A	C	A	-0.0425254	-0.0100503	0.265313	#N/A	FALSE	FALSE	FALSE	ieu-a-1170	9	107665739	0.0257898	14507	0.63113	Knee and hip osteoarthritis || id:ieu-a-1170	Knee and hip osteoarthritis	Knee and hip osteoarthritis || ||	TRUE	igd	TRUE	rs2740488	rs2575876	C	A	A	G	2.80027e-20	9	0.00453947	#N/A	107661742	met-d-Total_C	Total cholesterol || id:met-d-Total_C	TRUE	reported	igd	2	TRUE
21	rs2792735	A	G	A	G	-0.0320407	-0.0198026	0.720334	#N/A	FALSE	FALSE	FALSE	ieu-a-1170	10	113949664	0.0250301	14507	0.46372	Knee and hip osteoarthritis || id:ieu-a-1170	Knee and hip osteoarthritis	Knee and hip osteoarthritis || ||	TRUE	igd	TRUE	rs2792735	rs10787429	G	A	T	C	1.59993e-13	10	0.00445386	#N/A	113921825	met-d-Total_C	Total cholesterol || id:met-d-Total_C	TRUE	reported	igd	2	TRUE
22	rs2943650	T	C	T	C	-0.0220515	0	0.644755	#N/A	FALSE	FALSE	FALSE	ieu-a-1170	2	227116365	0.0204191	14507	0.94347	Knee and hip osteoarthritis || id:ieu-a-1170	Knee and hip osteoarthritis	Knee and hip osteoarthritis || ||	TRUE	igd	TRUE	rs2943650	rs2972143	C	T	A	G	3.09999e-08	2	0.00417007	#N/A	227105921	met-d-Total_C	Total cholesterol || id:met-d-Total_C	TRUE	reported	igd	2	TRUE
23	rs34042070	G	C	G	C	0.0352287	-0.0202027	0.18698	#N/A	FALSE	TRUE	TRUE	ieu-a-1170	16	72108093	0.0260534	14507	0.40388	Knee and hip osteoarthritis || id:ieu-a-1170	Knee and hip osteoarthritis	Knee and hip osteoarthritis || ||	TRUE	igd	TRUE	rs34042070	rs2000999	G	C	A	G	4.30031e-12	16	0.00514834	#N/A	72101525	met-d-Total_C	Total cholesterol || id:met-d-Total_C	TRUE	reported	igd	2	FALSE
24	rs3777411	T	C	T	C	-0.0405292	-0.0100503	0.150744	#N/A	FALSE	FALSE	FALSE	ieu-a-1170	6	160476945	0.028231	14507	0.81428	Knee and hip osteoarthritis || id:ieu-a-1170	Knee and hip osteoarthritis	Knee and hip osteoarthritis || ||	TRUE	igd	#N/A	#N/A	#N/A	#N/A	#N/A	#N/A	#N/A	6.4003e-13	6	0.00558926	#N/A	160476945	met-d-Total_C	Total cholesterol || id:met-d-Total_C	TRUE	reported	igd	2	TRUE
25	rs4008004	A	C	A	C	0.0272269	-0.0392207	0.221868	#N/A	FALSE	FALSE	FALSE	ieu-a-1170	9	15300968	0.0268777	14507	0.10801	Knee and hip osteoarthritis || id:ieu-a-1170	Knee and hip osteoarthritis	Knee and hip osteoarthritis || ||	TRUE	igd	#N/A	#N/A	#N/A	#N/A	#N/A	#N/A	#N/A	5e-09	9	0.00483294	#N/A	15300968	met-d-Total_C	Total cholesterol || id:met-d-Total_C	TRUE	reported	igd	2	TRUE
26	rs4299376	T	G	T	G	-0.0428972	-0.00995033	0.676279	#N/A	FALSE	FALSE	FALSE	ieu-a-1170	2	44072576	0.0228602	14507	0.81284	Knee and hip osteoarthritis || id:ieu-a-1170	Knee and hip osteoarthritis	Knee and hip osteoarthritis || ||	TRUE	igd	#N/A	#N/A	#N/A	#N/A	#N/A	#N/A	#N/A	6.09958e-25	2	0.00428182	#N/A	44072576	met-d-Total_C	Total cholesterol || id:met-d-Total_C	TRUE	reported	igd	2	TRUE
27	rs56325564	A	G	A	G	0.0289563	-0.0198026	0.482712	#N/A	FALSE	FALSE	FALSE	ieu-a-1170	17	45768836	0.0200183	14507	0.3869	Knee and hip osteoarthritis || id:ieu-a-1170	Knee and hip osteoarthritis	Knee and hip osteoarthritis || ||	TRUE	igd	TRUE	rs56325564	rs8070463	A	G	C	T	7.00003e-14	17	0.00402858	#N/A	45766771	met-d-Total_C	Total cholesterol || id:met-d-Total_C	TRUE	reported	igd	2	TRUE
28	rs58542926	T	C	T	C	-0.0982855	-0.0725707	0.074402	#N/A	FALSE	FALSE	FALSE	ieu-a-1170	19	19407718	0.0384752	14507	0.0548239	Knee and hip osteoarthritis || id:ieu-a-1170	Knee and hip osteoarthritis	Knee and hip osteoarthritis || ||	TRUE	igd	TRUE	rs58542926	rs10401969	T	C	C	T	2.99985e-39	19	0.00760933	#N/A	19379549	met-d-Total_C	Total cholesterol || id:met-d-Total_C	TRUE	reported	igd	2	TRUE
29	rs633695	G	A	G	A	0.0587261	0	0.29236	#N/A	FALSE	FALSE	FALSE	ieu-a-1170	15	58725839	0.0228602	14507	0.98181	Knee and hip osteoarthritis || id:ieu-a-1170	Knee and hip osteoarthritis	Knee and hip osteoarthritis || ||	TRUE	igd	#N/A	#N/A	#N/A	#N/A	#N/A	#N/A	#N/A	3.59998e-39	15	0.00441179	#N/A	58725839	met-d-Total_C	Total cholesterol || id:met-d-Total_C	TRUE	reported	igd	2	TRUE
30	rs653178	T	C	T	C	0.0305465	0.0202027	0.51605	#N/A	FALSE	FALSE	FALSE	ieu-a-1170	12	112007756	0.0208362	14507	0.29808	Knee and hip osteoarthritis || id:ieu-a-1170	Knee and hip osteoarthritis	Knee and hip osteoarthritis || ||	TRUE	igd	#N/A	#N/A	#N/A	#N/A	#N/A	#N/A	#N/A	3.10027e-15	12	0.00400532	#N/A	112007756	met-d-Total_C	Total cholesterol || id:met-d-Total_C	TRUE	reported	igd	2	TRUE
31	rs8103315	A	C	A	C	0.0455886	-0.040822	0.135789	#N/A	FALSE	FALSE	FALSE	ieu-a-1170	19	45254168	0.0291105	14507	0.2274	Knee and hip osteoarthritis || id:ieu-a-1170	Knee and hip osteoarthritis	Knee and hip osteoarthritis || ||	TRUE	igd	#N/A	#N/A	#N/A	#N/A	#N/A	#N/A	#N/A	1.10002e-14	19	0.00599703	#N/A	45254168	met-d-Total_C	Total cholesterol || id:met-d-Total_C	TRUE	reported	igd	2	TRUE
32	rs9304381	T	C	T	C	0.0483354	0.0618754	0.818411	#N/A	FALSE	FALSE	FALSE	ieu-a-1170	18	47159090	0.029728	14507	0.0331543	Knee and hip osteoarthritis || id:ieu-a-1170	Knee and hip osteoarthritis	Knee and hip osteoarthritis || ||	TRUE	igd	TRUE	rs9304381	rs7240405	C	T	A	G	2.99985e-21	18	0.00519129	#N/A	47158234	met-d-Total_C	Total cholesterol || id:met-d-Total_C	TRUE	reported	igd	2	TRUE
