# Supplementary material for: Plasma lipids, alcohol intake frequency and risk of Osteoarthritis: a Mendelian randomization study
Source: BMC Public Health. 2023 Jul 11;23:1327. doi: 10.1186/s12889-023-16250-1 (PMC10337179; doi:10.1186/s12889-023-16250-1)
Supplement: Supplementary file 1 — Supplementary Material 1 [file 12889_2023_16250_MOESM1_ESM.zip › Supplementary materials WW/Supplementary materials/Basic information on instrumental variables/tg-dat.xls]

## Sheet: Sheet1
Supplementary table 2 Basic information on the instrumental variables contained in the "Triglycerides"
	SNP	effect_allele.exposure	other_allele.exposure	effect_allele.outcome	other_allele.outcome	beta.exposure	beta.outcome	eaf.exposure	eaf.outcome	remove	palindromic	ambiguous	id.outcome	chr	pos	se.outcome	samplesize.outcome	pval.outcome	outcome	originalname.outcome	outcome.deprecated	mr_keep.outcome	data_source.outcome	proxy.outcome	target_snp.outcome	proxy_snp.outcome	target_a1.outcome	target_a2.outcome	proxy_a1.outcome	proxy_a2.outcome	se.exposure	pval.exposure	exposure	mr_keep.exposure	pval_origin.exposure	id.exposure	data_source.exposure	action	mr_keep
1	rs10401969	C	T	C	T	-0.121	-0.0725707	0.07124	#N/A	FALSE	FALSE	FALSE	ieu-a-1170	19	19407718	0.0384752	14507	0.0548239	Knee and hip osteoarthritis || id:ieu-a-1170	Knee and hip osteoarthritis	Knee and hip osteoarthritis || ||	TRUE	igd	#N/A	#N/A	#N/A	#N/A	#N/A	#N/A	#N/A	0.0065	9.70287e-70	Triglyceride	TRUE	reported	9kTZWo	textfile	2	TRUE
2	rs10440120	A	C	A	C	-0.0306	0.0202027	0.1675	#N/A	FALSE	FALSE	FALSE	ieu-a-1170	3	12486964	0.0288113	14507	0.38905	Knee and hip osteoarthritis || id:ieu-a-1170	Knee and hip osteoarthritis	Knee and hip osteoarthritis || ||	TRUE	igd	#N/A	#N/A	#N/A	#N/A	#N/A	#N/A	#N/A	0.0044	5.34318e-11	Triglyceride	TRUE	reported	9kTZWo	textfile	2	TRUE
3	rs11057408	T	G	T	G	-0.0258	-0.0100503	0.3628	#N/A	FALSE	FALSE	FALSE	ieu-a-1170	12	124481690	0.0233251	14507	0.570529	Knee and hip osteoarthritis || id:ieu-a-1170	Knee and hip osteoarthritis	Knee and hip osteoarthritis || ||	TRUE	igd	TRUE	rs11057408	rs7975482	T	G	G	A	0.0035	2.0488e-12	Triglyceride	TRUE	reported	9kTZWo	textfile	2	TRUE
4	rs11613352	T	C	T	C	-0.028	0.0392207	0.1913	#N/A	FALSE	FALSE	FALSE	ieu-a-1170	12	57807114	0.024548	14507	0.12531	Knee and hip osteoarthritis || id:ieu-a-1170	Knee and hip osteoarthritis	Knee and hip osteoarthritis || ||	TRUE	igd	TRUE	rs11613352	rs540730	T	C	T	C	0.0039	9.39723e-14	Triglyceride	TRUE	reported	9kTZWo	textfile	2	TRUE
5	rs11974409	G	A	G	A	-0.0899	-0.0618754	0.1939	#N/A	FALSE	FALSE	FALSE	ieu-a-1170	7	72989390	0.0271642	14507	0.0230181	Knee and hip osteoarthritis || id:ieu-a-1170	Knee and hip osteoarthritis	Knee and hip osteoarthritis || ||	TRUE	igd	#N/A	#N/A	#N/A	#N/A	#N/A	#N/A	#N/A	0.0042	1.35988e-100	Triglyceride	TRUE	reported	9kTZWo	textfile	2	TRUE
6	rs12280753	T	C	T	C	0.1931	-0.0512933	0.06728	#N/A	FALSE	FALSE	FALSE	ieu-a-1170	11	116613660	0.0401511	14507	0.23299	Knee and hip osteoarthritis || id:ieu-a-1170	Knee and hip osteoarthritis	Knee and hip osteoarthritis || ||	TRUE	igd	#N/A	#N/A	#N/A	#N/A	#N/A	#N/A	#N/A	0.0064	1.219e-179	Triglyceride	TRUE	reported	9kTZWo	textfile	2	TRUE
7	rs1260326	C	T	C	T	-0.1148	0.040822	0.5871	#N/A	FALSE	FALSE	FALSE	ieu-a-1170	2	27730940	0.0238092	14507	0.089417	Knee and hip osteoarthritis || id:ieu-a-1170	Knee and hip osteoarthritis	Knee and hip osteoarthritis || ||	TRUE	igd	#N/A	#N/A	#N/A	#N/A	#N/A	#N/A	#N/A	0.0034	1e-200	Triglyceride	TRUE	reported	9kTZWo	textfile	2	TRUE
8	rs12676857	C	T	C	T	0.0332	0.0676586	0.1544	#N/A	FALSE	FALSE	FALSE	ieu-a-1170	8	18266774	0.0308872	14507	0.020347	Knee and hip osteoarthritis || id:ieu-a-1170	Knee and hip osteoarthritis	Knee and hip osteoarthritis || ||	TRUE	igd	TRUE	rs12676857	rs2410561	C	T	A	G	0.0046	7.29122e-12	Triglyceride	TRUE	reported	9kTZWo	textfile	2	TRUE
9	rs1321257	A	G	A	G	-0.0402	0.040822	0.5937	#N/A	FALSE	FALSE	FALSE	ieu-a-1170	1	230307182	0.0238092	14507	0.0877748	Knee and hip osteoarthritis || id:ieu-a-1170	Knee and hip osteoarthritis	Knee and hip osteoarthritis || ||	TRUE	igd	TRUE	rs1321257	rs4846922	G	A	T	C	0.0034	5.98549e-31	Triglyceride	TRUE	reported	9kTZWo	textfile	2	TRUE
10	rs13389219	T	C	T	C	-0.0271	-0.0198026	0.409	#N/A	FALSE	FALSE	FALSE	ieu-a-1170	2	165539661	0.0200183	14507	0.42232	Knee and hip osteoarthritis || id:ieu-a-1170	Knee and hip osteoarthritis	Knee and hip osteoarthritis || ||	TRUE	igd	TRUE	rs13389219	rs6717858	T	C	C	T	0.0034	2.59777e-15	Triglyceride	TRUE	reported	9kTZWo	textfile	2	TRUE
11	rs16948098	A	G	A	G	0.08	-0.105361	0.0409	#N/A	FALSE	FALSE	FALSE	ieu-a-1170	15	44338919	0.0506252	14507	0.0512118	Knee and hip osteoarthritis || id:ieu-a-1170	Knee and hip osteoarthritis	Knee and hip osteoarthritis || ||	TRUE	igd	TRUE	rs16948098	rs1426658	A	G	C	T	0.0089	4.83838e-17	Triglyceride	TRUE	reported	9kTZWo	textfile	2	TRUE
12	rs1832007	G	A	G	A	-0.0327	-0.0202027	0.1319	#N/A	FALSE	FALSE	FALSE	ieu-a-1170	10	5261159	0.0260534	14507	0.41139	Knee and hip osteoarthritis || id:ieu-a-1170	Knee and hip osteoarthritis	Knee and hip osteoarthritis || ||	TRUE	igd	TRUE	rs1832007	rs11253048	G	A	G	A	0.0047	1.71791e-12	Triglyceride	TRUE	reported	9kTZWo	textfile	2	TRUE
13	rs2043085	C	T	C	T	-0.0327	-0.0198026	0.6319	#N/A	FALSE	FALSE	FALSE	ieu-a-1170	15	58683366	0.0226347	14507	0.477211	Knee and hip osteoarthritis || id:ieu-a-1170	Knee and hip osteoarthritis	Knee and hip osteoarthritis || ||	TRUE	igd	TRUE	rs2043085	rs1532085	T	C	A	G	0.0034	7.80908e-20	Triglyceride	TRUE	reported	9kTZWo	textfile	2	TRUE
14	rs2068888	A	G	A	G	-0.0241	-0.0202027	0.4908	#N/A	FALSE	FALSE	FALSE	ieu-a-1170	10	94839642	0.0208362	14507	0.40582	Knee and hip osteoarthritis || id:ieu-a-1170	Knee and hip osteoarthritis	Knee and hip osteoarthritis || ||	TRUE	igd	#N/A	#N/A	#N/A	#N/A	#N/A	#N/A	#N/A	0.0034	1.6819e-11	Triglyceride	TRUE	reported	9kTZWo	textfile	2	TRUE
15	rs2247056	C	T	C	T	0.0378	0	0.7823	#N/A	FALSE	FALSE	FALSE	ieu-a-1170	6	31265490	0.0255315	14507	0.96337	Knee and hip osteoarthritis || id:ieu-a-1170	Knee and hip osteoarthritis	Knee and hip osteoarthritis || ||	TRUE	igd	#N/A	#N/A	#N/A	#N/A	#N/A	#N/A	#N/A	0.0039	3.861e-21	Triglyceride	TRUE	reported	9kTZWo	textfile	2	TRUE
16	rs2665357	C	A	C	A	0.0212	0	0.5092	#N/A	FALSE	FALSE	FALSE	ieu-a-1170	6	160848167	0.0204191	14507	0.923	Knee and hip osteoarthritis || id:ieu-a-1170	Knee and hip osteoarthritis	Knee and hip osteoarthritis || ||	TRUE	igd	#N/A	#N/A	#N/A	#N/A	#N/A	#N/A	#N/A	0.0033	8.32703e-10	Triglyceride	TRUE	reported	9kTZWo	textfile	2	TRUE
17	rs2972146	T	G	T	G	0.0281	0	0.6227	#N/A	FALSE	FALSE	FALSE	ieu-a-1170	2	227123086	0.0204191	14507	0.93517	Knee and hip osteoarthritis || id:ieu-a-1170	Knee and hip osteoarthritis	Knee and hip osteoarthritis || ||	TRUE	igd	TRUE	rs2972146	rs1515108	G	T	C	T	0.0034	2.97372e-15	Triglyceride	TRUE	reported	9kTZWo	textfile	2	TRUE
18	rs3198697	T	C	T	C	-0.0198	-0.0100503	0.3826	#N/A	FALSE	FALSE	FALSE	ieu-a-1170	16	15129940	0.0206255	14507	0.558351	Knee and hip osteoarthritis || id:ieu-a-1170	Knee and hip osteoarthritis	Knee and hip osteoarthritis || ||	TRUE	igd	#N/A	#N/A	#N/A	#N/A	#N/A	#N/A	#N/A	0.0034	2.20699e-08	Triglyceride	TRUE	reported	9kTZWo	textfile	2	TRUE
19	rs3760627	C	T	C	T	0.0189	-0.0295588	0.4683	#N/A	FALSE	FALSE	FALSE	ieu-a-1170	19	45457180	0.0221968	14507	0.12476	Knee and hip osteoarthritis || id:ieu-a-1170	Knee and hip osteoarthritis	Knee and hip osteoarthritis || ||	TRUE	igd	#N/A	#N/A	#N/A	#N/A	#N/A	#N/A	#N/A	0.0034	5.29298e-09	Triglyceride	TRUE	reported	9kTZWo	textfile	2	TRUE
20	rs3761445	A	G	A	G	0.0232	0	0.6148	#N/A	FALSE	FALSE	FALSE	ieu-a-1170	22	38595411	0.0228602	14507	0.8806	Knee and hip osteoarthritis || id:ieu-a-1170	Knee and hip osteoarthritis	Knee and hip osteoarthritis || ||	TRUE	igd	#N/A	#N/A	#N/A	#N/A	#N/A	#N/A	#N/A	0.0034	8.06121e-12	Triglyceride	TRUE	reported	9kTZWo	textfile	2	TRUE
21	rs38855	G	A	G	A	-0.0187	-0.0202027	0.4736	#N/A	FALSE	FALSE	FALSE	ieu-a-1170	7	116358044	0.0233251	14507	0.43348	Knee and hip osteoarthritis || id:ieu-a-1170	Knee and hip osteoarthritis	Knee and hip osteoarthritis || ||	TRUE	igd	#N/A	#N/A	#N/A	#N/A	#N/A	#N/A	#N/A	0.0033	2.10902e-08	Triglyceride	TRUE	reported	9kTZWo	textfile	2	TRUE
22	rs439401	C	T	C	T	0.0659	-0.00995033	0.6201	#N/A	FALSE	FALSE	FALSE	ieu-a-1170	19	45414451	0.0228602	14507	0.81813	Knee and hip osteoarthritis || id:ieu-a-1170	Knee and hip osteoarthritis	Knee and hip osteoarthritis || ||	TRUE	igd	#N/A	#N/A	#N/A	#N/A	#N/A	#N/A	#N/A	0.0038	1.42298e-66	Triglyceride	TRUE	reported	9kTZWo	textfile	2	TRUE
23	rs442177	T	G	T	G	0.0309	0.0202027	0.5528	#N/A	FALSE	FALSE	FALSE	ieu-a-1170	4	88053085	0.0233251	14507	0.42918	Knee and hip osteoarthritis || id:ieu-a-1170	Knee and hip osteoarthritis	Knee and hip osteoarthritis || ||	TRUE	igd	TRUE	rs442177	rs342466	G	T	C	T	0.0033	1.31613e-18	Triglyceride	TRUE	reported	9kTZWo	textfile	2	TRUE
24	rs4587594	A	G	A	G	-0.0694	0.0198026	0.31	#N/A	FALSE	FALSE	FALSE	ieu-a-1170	1	63133930	0.0224136	14507	0.31718	Knee and hip osteoarthritis || id:ieu-a-1170	Knee and hip osteoarthritis	Knee and hip osteoarthritis || ||	TRUE	igd	#N/A	#N/A	#N/A	#N/A	#N/A	#N/A	#N/A	0.0035	3.50268e-82	Triglyceride	TRUE	reported	9kTZWo	textfile	2	TRUE
25	rs4719841	G	A	G	A	0.0232	0	0.3826	#N/A	FALSE	FALSE	FALSE	ieu-a-1170	7	25997536	0.0228602	14507	0.87172	Knee and hip osteoarthritis || id:ieu-a-1170	Knee and hip osteoarthritis	Knee and hip osteoarthritis || ||	TRUE	igd	#N/A	#N/A	#N/A	#N/A	#N/A	#N/A	#N/A	0.0034	8.86339e-11	Triglyceride	TRUE	reported	9kTZWo	textfile	2	TRUE
26	rs4738684	G	A	G	A	-0.0205	-0.00995033	0.6478	#N/A	FALSE	FALSE	FALSE	ieu-a-1170	8	59398461	0.0226347	14507	0.53281	Knee and hip osteoarthritis || id:ieu-a-1170	Knee and hip osteoarthritis	Knee and hip osteoarthritis || ||	TRUE	igd	TRUE	rs4738684	rs10504255	A	G	G	A	0.0035	8.81901e-09	Triglyceride	TRUE	reported	9kTZWo	textfile	2	TRUE
27	rs588136	T	C	T	C	-0.0495	-0.0392207	0.7942	#N/A	FALSE	FALSE	FALSE	ieu-a-1170	15	58730498	0.0271379	14507	0.17596	Knee and hip osteoarthritis || id:ieu-a-1170	Knee and hip osteoarthritis	Knee and hip osteoarthritis || ||	TRUE	igd	#N/A	#N/A	#N/A	#N/A	#N/A	#N/A	#N/A	0.0041	3.36512e-30	Triglyceride	TRUE	reported	9kTZWo	textfile	2	TRUE
28	rs6029143	T	C	T	C	-0.0388	-0.0202027	0.05805	#N/A	FALSE	FALSE	FALSE	ieu-a-1170	20	39118662	0.0389234	14507	0.60687	Knee and hip osteoarthritis || id:ieu-a-1170	Knee and hip osteoarthritis	Knee and hip osteoarthritis || ||	TRUE	igd	#N/A	#N/A	#N/A	#N/A	#N/A	#N/A	#N/A	0.0071	4.93299e-08	Triglyceride	TRUE	reported	9kTZWo	textfile	2	TRUE
29	rs645040	T	G	T	G	0.0293	0.0512933	0.7691	#N/A	FALSE	FALSE	FALSE	ieu-a-1170	3	135926622	0.0243138	14507	0.0304811	Knee and hip osteoarthritis || id:ieu-a-1170	Knee and hip osteoarthritis	Knee and hip osteoarthritis || ||	TRUE	igd	#N/A	#N/A	#N/A	#N/A	#N/A	#N/A	#N/A	0.004	1.83021e-12	Triglyceride	TRUE	reported	9kTZWo	textfile	2	TRUE
30	rs676210	A	G	A	G	-0.0733	0	0.2309	#N/A	FALSE	FALSE	FALSE	ieu-a-1170	2	21231524	0.0255315	14507	0.98862	Knee and hip osteoarthritis || id:ieu-a-1170	Knee and hip osteoarthritis	Knee and hip osteoarthritis || ||	TRUE	igd	#N/A	#N/A	#N/A	#N/A	#N/A	#N/A	#N/A	0.0039	3.28398e-71	Triglyceride	TRUE	reported	9kTZWo	textfile	2	TRUE
31	rs6831256	G	A	G	A	0.0258	-0.0198026	0.409	#N/A	FALSE	FALSE	FALSE	ieu-a-1170	4	3473139	0.0200183	14507	0.33523	Knee and hip osteoarthritis || id:ieu-a-1170	Knee and hip osteoarthritis	Knee and hip osteoarthritis || ||	TRUE	igd	#N/A	#N/A	#N/A	#N/A	#N/A	#N/A	#N/A	0.0035	1.60214e-12	Triglyceride	TRUE	reported	9kTZWo	textfile	2	TRUE
32	rs6882076	C	T	C	T	0.0286	0.00995033	0.6662	#N/A	FALSE	FALSE	FALSE	ieu-a-1170	5	156396003	0.0202167	14507	0.65093	Knee and hip osteoarthritis || id:ieu-a-1170	Knee and hip osteoarthritis	Knee and hip osteoarthritis || ||	TRUE	igd	TRUE	rs6882076	rs12657266	T	C	C	T	0.0035	1.51286e-15	Triglyceride	TRUE	reported	9kTZWo	textfile	2	TRUE
33	rs6995541	G	A	G	A	0.0265	0.0198026	0.3219	#N/A	FALSE	FALSE	FALSE	ieu-a-1170	8	10675623	0.0250301	14507	0.51042	Knee and hip osteoarthritis || id:ieu-a-1170	Knee and hip osteoarthritis	Knee and hip osteoarthritis || ||	TRUE	igd	TRUE	rs6995541	rs2052963	G	A	T	G	0.0037	1.34307e-12	Triglyceride	TRUE	reported	9kTZWo	textfile	2	TRUE
34	rs719726	T	C	T	C	0.0199	0.0202027	0.529	#N/A	FALSE	FALSE	FALSE	ieu-a-1170	6	127414801	0.0233251	14507	0.4674	Knee and hip osteoarthritis || id:ieu-a-1170	Knee and hip osteoarthritis	Knee and hip osteoarthritis || ||	TRUE	igd	#N/A	#N/A	#N/A	#N/A	#N/A	#N/A	#N/A	0.0035	2.48599e-08	Triglyceride	TRUE	reported	9kTZWo	textfile	2	TRUE
35	rs7248104	A	G	A	G	-0.0222	-0.0304592	0.4169	#N/A	FALSE	FALSE	FALSE	ieu-a-1170	19	7224431	0.0210513	14507	0.10209	Knee and hip osteoarthritis || id:ieu-a-1170	Knee and hip osteoarthritis	Knee and hip osteoarthritis || ||	TRUE	igd	#N/A	#N/A	#N/A	#N/A	#N/A	#N/A	#N/A	0.0034	5.04499e-10	Triglyceride	TRUE	reported	9kTZWo	textfile	2	TRUE
36	rs7350481	C	T	C	T	-0.2254	0.0100503	0.90237	#N/A	FALSE	FALSE	FALSE	ieu-a-1170	11	116586283	0.0436918	14507	0.82879	Knee and hip osteoarthritis || id:ieu-a-1170	Knee and hip osteoarthritis	Knee and hip osteoarthritis || ||	TRUE	igd	#N/A	#N/A	#N/A	#N/A	#N/A	#N/A	#N/A	0.0066	1e-200	Triglyceride	TRUE	reported	9kTZWo	textfile	2	TRUE
37	rs749671	A	G	A	G	-0.0211	-0.0100503	0.3945	#N/A	FALSE	FALSE	FALSE	ieu-a-1170	16	31088347	0.0230903	14507	0.70548	Knee and hip osteoarthritis || id:ieu-a-1170	Knee and hip osteoarthritis	Knee and hip osteoarthritis || ||	TRUE	igd	#N/A	#N/A	#N/A	#N/A	#N/A	#N/A	#N/A	0.0034	6.10604e-10	Triglyceride	TRUE	reported	9kTZWo	textfile	2	TRUE
38	rs8077889	C	A	C	A	0.0252	0.0198026	0.2441	#N/A	FALSE	FALSE	FALSE	ieu-a-1170	17	41878166	0.0250301	14507	0.54716	Knee and hip osteoarthritis || id:ieu-a-1170	Knee and hip osteoarthritis	Knee and hip osteoarthritis || ||	TRUE	igd	#N/A	#N/A	#N/A	#N/A	#N/A	#N/A	#N/A	0.0042	9.87893e-09	Triglyceride	TRUE	reported	9kTZWo	textfile	2	TRUE
39	rs948690	C	T	C	T	-0.0306	0.0582689	0.3047	#N/A	FALSE	FALSE	FALSE	ieu-a-1170	11	116529468	0.0240841	14507	0.011115	Knee and hip osteoarthritis || id:ieu-a-1170	Knee and hip osteoarthritis	Knee and hip osteoarthritis || ||	TRUE	igd	#N/A	#N/A	#N/A	#N/A	#N/A	#N/A	#N/A	0.0052	6.56599e-09	Triglyceride	TRUE	reported	9kTZWo	textfile	2	TRUE
