# Supplementary material for: Plasma lipids, alcohol intake frequency and risk of Osteoarthritis: a Mendelian randomization study
Source: BMC Public Health. 2023 Jul 11;23:1327. doi: 10.1186/s12889-023-16250-1 (PMC10337179; doi:10.1186/s12889-023-16250-1)
Supplement: Supplementary file 1 — Supplementary Material 1 [file 12889_2023_16250_MOESM1_ESM.zip › Supplementary materials WW/Supplementary materials/STROBE-MR checklist.xls]

## Sheet: Sheet1
STROBE-MR checklist
Item No.	Section	Checklist item
1	Title and abstract	Plasma lipids, alcohol intake frequency and risk of Osteoarthritis: A Mendelian randomization study Backgroud: Plasma lipids and alcohol intake frequency have been reported to be associated with the risk of osteoarthritis (OA). However, it remains inconclusive whether plasma lipids and alcohol intake frequency play a role in the development of OA. Methods: The study employed a comprehensive genom…
2	Introduction	Osteoarthritis (OA) is a degenerative condition that involves articular cartilage, subchondral bone, synovium, and periarticular muscles, resulting in pain, joint swelling, bone friction, and movement disorders. It is currently the most prevalent joint disease worldwide and is frequently observed in the knee and hip joints. The incidence and prevalence of OA are positively associated with age. If…
	Methods
3	Study design and data sources	In this study, plasma lipids (TC, TG, HDL, LDL) and alcohol intake frequency were used as exposure factors, and single nucleotide polymorphisms (SNPs) loci significantly associated with the above exposure factors were selected as instrumental variables(IVs), and the outcome variable was OA, and the causal association analysis between exposure and outcome was performed using a two-sample MR analys…
4	Statistical methods	We used the TwoSampleMR package (version 0.5.6) in R program (version 4.2.1) to integrate and analyze the data. In this study, inverse variance weighted (IVW) was used as the main analysis method, while MR-Egger regression, weighted median estimator (WME), simple mode and weighted mode were used together for MR analysis. The principle of IVW is to weight the inverse of the variance of each IV as …
5	Sensitivity analyses and additional analyses	The main IVW and MR-Egger methods were tested for heterogeneity in this study. The heterogeneity test was used to test the differences between individual IVs, and Cochran's Q statistic and P-value were used to determine whether there was heterogeneity, and P < 0.1 represented the presence of heterogeneity; Pleiotropy test mainly tests the presence of horizontal pleiotropy for multiple IVs, and th…
	Results
6	Main results	We eventually obtained 392 IVs, including 32 for TC, 39 for TG, 170 for HDL, 60 for LDL, and 91 for alcohol intake frequency. TC obtained statistically significant result in IVW: OR=1.207, 95% CI: 1.018-1.431, P=0.031. TG obtained statistically significant result in simple mode: OR=1.855, 95% CI: 1.107-3.109, P=0.024. LDL had three statistically significant results: IVW: OR=1.363, 95% CI: 1.043-1…
7	Sensitivity analyses and additional analyses	The Cochran Q test indicated intergenic heterogeneity among the instrumental variables used for TG, HDL, LDL, and alcohol intake frequency. The pleiotropy test showed no horizontal multiple validity of the results. Funnel plots demonstrated that the scatter of causal association effects was largely symmetrical, indicating that the results were not potentially biased. Furthermore, the "Leave-one-o…
	Discussion
8	Key results	The results of our study support the existence of a causal relationship between TC, TG, LDL, alcohol intake frequency and OA. All of the above exposure factors are considered risk factors for OA.
9	Limitations	1.The included samples primarily consist of individuals of European descent and mixed populations. The inclusion of non-homogeneous populations may introduce some bias to the results. Future research should aim to expand the sample size to include individuals of Asian ethnicities as well. 2.The MR method used in this study is relatively limited, and future research should incorporate multiple MR …
10	Generalisability	The methodology used in this study can serve as a methodological reference for investigating causal associations between other etiological factors and diseases. The utilization of Mendelian randomization methods can broaden the perspective of clinicians in researching causal relationships between etiological factors and disease outcomes. This approach is also applicable to exploring risk factors …
	Other information
11	Funding	This work was supported by grants from the National Natural Science Foundation of China (No. 81774333, No. 82074453 and No. 82205154); and the Development Plan of Shandong Medical and Health Technology (No. 2019WS577); and the Development Plan of Shandong Traditional Chinese Medicine Science and Technology (No. 2020Q009); and the Innovation Program of Jinan Clinical Medicine Science and Technolog…
12	Data and data sharing	The datasets [Exposure/Outcome] for this study can be found in the [IEU Open GWAS] [https://gwas.mrcieu.ac.uk/]. The raw data and visualisation icons for the results of this study are available in the supplementary file.
13	Conflicts of interest	The authors have no relevant financial or non-financial interests to disclose.
